# Supplementary material for: 3-(2,4-Dichloro­phen­yl)-5-(4-fluoro­phen­yl)-2-methyl-7-(trifluoro­meth­yl)pyrazolo­[1,5-a]pyrimidine
Source: Acta Crystallogr Sect E Struct Rep Online. 2012 Apr 25;68(Pt 5):o1515. doi: 10.1107/S1600536812017345 (PMC3344620; doi:10.1107/S1600536812017345)
Supplement: Supplementary file 1 [file e-68-o1515-sup1.cif]

##############################################################################
#                                                                            #
# This CIF contains the data in a paper accepted for publication in          #
# Acta Crystallographica Section E. It conforms to the requirements of       #
# Notes for Authors for Acta Crystallographica Section E, and has been       #
# peer reviewed under the auspices of the IUCr Commission on Journals.       #
#                                                                            #
# Full details of the Crystallographic Information File format               #
# are given in the paper "The Crystallographic Information File (CIF):       #
# a New Standard Archive File for Crystallography" by S. R. Hall, F. H.      #
# Allen and I. D. Brown [Acta Cryst. (1991), A47, 655-685].                  #
#                                                                            #
# The current version of the core CIF dictionary is obtainable from          #
# ftp://ftp.iucr.org/pub/cif_core.dic.                                       #
#                                                                            #
# Software is freely available for graphical display of the structure(s)     #
# in this CIF. For information consult the CIF software page                 #
# http://www.iucr.org/resources/cif/software.                                #
#                                                                            #
# This file may be used for bona fide research purposes within the           #
# scientific community so long as proper attribution is given to the journal # 
# article from which it was obtained.                                        #
#                                                                            #
##############################################################################
data_I
_audit_creation_method     SHELXL-97
_chemical_name_systematic
;
3-(2,4-Dichlorophenyl)-5-(4-fluorophenyl)-2-methyl-7-
(trifluoromethyl)pyrazolo[1,5-<i>a</i>]pyrimidine
;
_chemical_name_common     ?
_chemical_formula_moiety     'C20 H11 Cl2 F4 N3'
_chemical_formula_sum     'C20 H11 Cl2 F4 N3'
_chemical_formula_iupac     'C20 H11 Cl2 F4 N3'
_chemical_formula_weight     440.22
_chemical_melting_point     ?
_symmetry_cell_setting     orthorhombic
_symmetry_space_group_name_H-M     'P b c a'
_symmetry_space_group_name_Hall     '-P 2ac 2ab'
loop_
    _symmetry_equiv_pos_as_xyz
    'x, y, z'
    '-x+1/2, -y, z+1/2'
    '-x, y+1/2, -z+1/2'
    'x+1/2, -y+1/2, -z'
    '-x, -y, -z'
    'x-1/2, y, -z-1/2'
    'x, -y-1/2, z-1/2'
    '-x-1/2, y-1/2, z'
_cell_length_a     9.5361(19)
_cell_length_b     15.941(3)
_cell_length_c     24.853(5)
_cell_angle_alpha     90.00
_cell_angle_beta     90.00
_cell_angle_gamma     90.00
_cell_volume     3778.0(13)
_cell_formula_units_Z     8
_cell_measurement_reflns_used     8300
_cell_measurement_theta_min     2.2876
_cell_measurement_theta_max     27.9424
_cell_measurement_temperature     298(2)
_exptl_crystal_description     block
_exptl_crystal_colour     yellow
_exptl_crystal_size_max     0.20
_exptl_crystal_size_mid     0.18
_exptl_crystal_size_min     0.16
_exptl_crystal_density_diffrn     1.548
_exptl_crystal_density_meas     ?
_exptl_crystal_density_method     'not measured'
_exptl_crystal_F_000     1776
_exptl_absorpt_coefficient_mu     0.393
_exptl_absorpt_correction_type     multi-scan
_exptl_absorpt_process_details     '(CrystalClear; Rigaku/MSC, 2005)'
_exptl_absorpt_correction_T_min     0.9255
_exptl_absorpt_correction_T_max     0.9397
_exptl_special_details
;
;
_diffrn_ambient_temperature     298(2)
_diffrn_radiation_type     MoK\a
_diffrn_radiation_wavelength     0.71073
_diffrn_radiation_source     'rotating anode'
_diffrn_radiation_monochromator     confocal
_diffrn_measurement_device_type     'Rigaku Saturn'
_diffrn_measurement_method     '\w scans'
_diffrn_detector_area_resol_mean     ?
_diffrn_reflns_number     34334
_diffrn_reflns_av_R_equivalents     0.0493
_diffrn_reflns_av_sigmaI/netI     0.0310
_diffrn_reflns_theta_min     2.56
_diffrn_reflns_theta_max     27.85
_diffrn_reflns_theta_full     27.85
_diffrn_measured_fraction_theta_max     0.996
_diffrn_measured_fraction_theta_full     0.996
_diffrn_reflns_limit_h_min     -11
_diffrn_reflns_limit_h_max     12
_diffrn_reflns_limit_k_min     -20
_diffrn_reflns_limit_k_max     20
_diffrn_reflns_limit_l_min     -32
_diffrn_reflns_limit_l_max     32
_diffrn_standards_number     0
_diffrn_standards_interval_count     0
_diffrn_standards_interval_time     0
_diffrn_standards_decay_%     0
_refine_special_details
;
Refinement of <i>F</i>^2^ against ALL reflections. The weighted <i>R</i>-factor
<i>wR</i> and goodness of fit <i>S</i> are based on <i>F</i>^2^, conventional
<i>R</i>-factors <i>R</i> are based on <i>F</i>, with <i>F</i> set to zero for
negative <i>F</i>^2^. The threshold expression of <i>F</i>^2^ >
\s(<i>F</i>^2^) is used only for calculating <i>R</i>-factors(gt) <i>etc</i>.
and is not relevant to the choice of reflections for refinement.
<i>R</i>-factors based on <i>F</i>^2^ are statistically about twice as large
as those based on <i>F</i>, and <i>R</i>- factors based on ALL data will be
even larger.
;
_reflns_number_total     4477
_reflns_number_gt     3517
_reflns_threshold_expression     I>2sigma(I)
_refine_ls_structure_factor_coef     Fsqd
_refine_ls_matrix_type     full
_refine_ls_R_factor_all     0.0717
_refine_ls_R_factor_gt     0.0552
_refine_ls_wR_factor_gt     0.1399
_refine_ls_wR_factor_ref     0.1525
_refine_ls_goodness_of_fit_ref     1.082
_refine_ls_restrained_S_all     1.082
_refine_ls_number_reflns     4477
_refine_ls_number_parameters     264
_refine_ls_number_restraints     0
_refine_ls_hydrogen_treatment     constr
_refine_ls_weighting_scheme     calc
_refine_ls_weighting_details
         'calc w=1/[\s^2^(Fo^2^)+(0.0762P)^2^+0.9456P] where P=(Fo^2^+2Fc^2^)/3'
_atom_sites_solution_hydrogens     geom
_atom_sites_solution_primary     direct
_atom_sites_solution_secondary     difmap
_refine_ls_shift/su_max     0.002
_refine_ls_shift/su_mean     0.000
_refine_diff_density_max     0.266
_refine_diff_density_min     -0.335
_refine_ls_extinction_method     'SHELXL97 (Sheldrick, 2008)'
_refine_ls_extinction_coef     0.0093(10)
_refine_ls_extinction_expression
                                  'Fc^*^=kFc[1+0.001xFc^2^\l^3^/sin(2\q)]^-1/4^'
loop_
    _atom_type_symbol
    _atom_type_description
    _atom_type_scat_dispersion_real
    _atom_type_scat_dispersion_imag
    _atom_type_scat_source
    'C' 'C' 0.0033 0.0016
                         'International Tables Vol C Tables 4.2.6.8 and 6.1.1.4'
    'H' 'H' 0.0000 0.0000
                         'International Tables Vol C Tables 4.2.6.8 and 6.1.1.4'
    'N' 'N' 0.0061 0.0033
                         'International Tables Vol C Tables 4.2.6.8 and 6.1.1.4'
    'F' 'F' 0.0171 0.0103
                         'International Tables Vol C Tables 4.2.6.8 and 6.1.1.4'
    'Cl' 'Cl' 0.1484 0.1585
                         'International Tables Vol C Tables 4.2.6.8 and 6.1.1.4'
_computing_data_collection     'RAPID-AUTO (Rigaku, 1998)'
_computing_cell_refinement     'RAPID-AUTO (Rigaku, 1998)'
_computing_data_reduction     'CrystalClear (Rigaku/MSC, 2005)'
_computing_structure_solution     'SHELXS97 (Sheldrick, 2008)'
_computing_structure_refinement     'SHELXL97 (Sheldrick, 2008)'
_computing_molecular_graphics     'SHELXTL (Sheldrick, 2008)'
_computing_publication_material     'SHELXTL (Sheldrick, 2008)'
loop_
    _atom_site_type_symbol
    _atom_site_label
    _atom_site_fract_x
    _atom_site_fract_y
    _atom_site_fract_z
    _atom_site_U_iso_or_equiv
    _atom_site_adp_type
    _atom_site_calc_flag
    _atom_site_refinement_flags
    _atom_site_occupancy
    _atom_site_symmetry_multiplicity
    _atom_site_disorder_assembly
    _atom_site_disorder_group
    Cl Cl1 0.65368(10) -0.11103(5) 0.54765(3) 0.0819(3) Uani d . 1 1 . .
    Cl Cl2 0.61073(8) 0.22387(4) 0.56049(3) 0.0626(2) Uani d . 1 1 . .
    F F1 0.25116(18) 0.44152(9) 0.75453(7) 0.0707(4) Uani d . 1 1 . .
    F F2 0.06282(16) 0.37077(10) 0.75226(7) 0.0726(5) Uani d . 1 1 . .
    F F3 0.1688(2) 0.39016(11) 0.82698(6) 0.0841(6) Uani d . 1 1 . .
    F F4 0.6356(2) -0.01913(11) 0.96188(6) 0.0839(5) Uani d . 1 1 . .
    N N1 0.44109(19) 0.15634(11) 0.74870(6) 0.0430(4) Uani d . 1 1 . .
    N N2 0.30004(19) 0.27037(11) 0.71649(6) 0.0416(4) Uani d . 1 1 . .
    N N3 0.2542(2) 0.30511(11) 0.66969(7) 0.0467(4) Uani d . 1 1 . .
    C C1 0.4349(2) 0.03787(14) 0.64421(9) 0.0495(5) Uani d . 1 1 . .
    H H1 0.3749 0.0312 0.6734 0.059 Uiso calc R 1 1 . .
    C C2 0.4924(3) -0.03226(14) 0.62119(10) 0.0557(6) Uani d . 1 1 . .
    H H2 0.4712 -0.0854 0.6343 0.067 Uiso calc R 1 1 . .
    C C3 0.5822(3) -0.02252(15) 0.57820(9) 0.0540(6) Uani d . 1 1 . .
    C C4 0.6166(3) 0.05579(15) 0.55899(9) 0.0534(6) Uani d . 1 1 . .
    H H4 0.6785 0.0617 0.5303 0.064 Uiso calc R 1 1 . .
    C C5 0.5576(2) 0.12577(13) 0.58318(8) 0.0442(5) Uani d . 1 1 . .
    C C6 0.4625(2) 0.11903(13) 0.62578(8) 0.0409(5) Uani d . 1 1 . .
    C C7 0.3930(2) 0.19044(13) 0.65241(8) 0.0414(5) Uani d . 1 1 . .
    C C8 0.3106(2) 0.25618(13) 0.63129(8) 0.0440(5) Uani d . 1 1 . .
    C C9 0.2755(3) 0.27527(16) 0.57386(8) 0.0575(6) Uani d . 1 1 . .
    H H9A 0.1841 0.3003 0.5720 0.086 Uiso calc R 1 1 . .
    H H9B 0.2763 0.2243 0.5533 0.086 Uiso calc R 1 1 . .
    H H9C 0.3437 0.3135 0.5595 0.086 Uiso calc R 1 1 . .
    C C10 0.3844(2) 0.20017(13) 0.70785(8) 0.0407(4) Uani d . 1 1 . .
    C C11 0.4124(2) 0.18080(13) 0.79856(8) 0.0417(5) Uani d . 1 1 . .
    C C12 0.4725(2) 0.12953(13) 0.84255(8) 0.0422(5) Uani d . 1 1 . .
    C C13 0.4680(3) 0.15520(15) 0.89601(9) 0.0566(6) Uani d . 1 1 . .
    H H13 0.4272 0.2064 0.9048 0.068 Uiso calc R 1 1 . .
    C C14 0.5237(3) 0.10527(17) 0.93628(9) 0.0644(7) Uani d . 1 1 . .
    H H14 0.5217 0.1227 0.9720 0.077 Uiso calc R 1 1 . .
    C C15 0.5813(3) 0.03045(15) 0.92273(9) 0.0557(6) Uani d . 1 1 . .
    C C16 0.5893(3) 0.00274(14) 0.87055(10) 0.0562(6) Uani d . 1 1 . .
    H H16 0.6305 -0.0486 0.8624 0.067 Uiso calc R 1 1 . .
    C C17 0.5345(3) 0.05311(14) 0.83055(9) 0.0499(5) Uani d . 1 1 . .
    H H17 0.5392 0.0355 0.7949 0.060 Uiso calc R 1 1 . .
    C C18 0.3272(2) 0.25229(13) 0.80901(8) 0.0448(5) Uani d . 1 1 . .
    H H18 0.3090 0.2685 0.8443 0.054 Uiso calc R 1 1 . .
    C C19 0.2727(2) 0.29661(13) 0.76758(8) 0.0428(5) Uani d . 1 1 . .
    C C20 0.1884(3) 0.37488(14) 0.77517(9) 0.0499(5) Uani d . 1 1 . .
loop_
    _atom_site_aniso_label
    _atom_site_aniso_U_11
    _atom_site_aniso_U_22
    _atom_site_aniso_U_33
    _atom_site_aniso_U_12
    _atom_site_aniso_U_13
    _atom_site_aniso_U_23
    Cl1 0.1165(7) 0.0593(4) 0.0700(5) 0.0266(4) 0.0131(4) -0.0112(3)
    Cl2 0.0768(5) 0.0527(4) 0.0582(4) -0.0109(3) 0.0173(3) 0.0097(3)
    F1 0.0777(10) 0.0447(8) 0.0896(11) 0.0045(7) 0.0037(8) 0.0058(7)
    F2 0.0491(9) 0.0751(10) 0.0938(12) 0.0153(7) -0.0084(8) -0.0075(9)
    F3 0.1183(15) 0.0839(11) 0.0501(9) 0.0531(10) 0.0102(8) -0.0051(7)
    F4 0.1151(14) 0.0751(11) 0.0615(9) 0.0177(10) -0.0265(9) 0.0221(8)
    N1 0.0519(10) 0.0432(9) 0.0341(8) 0.0063(8) 0.0011(7) 0.0031(7)
    N2 0.0484(10) 0.0413(9) 0.0350(8) 0.0070(7) -0.0006(7) 0.0019(7)
    N3 0.0564(11) 0.0457(10) 0.0382(9) 0.0073(8) -0.0067(8) 0.0046(7)
    C1 0.0567(14) 0.0476(12) 0.0442(11) -0.0017(10) 0.0107(10) 0.0050(9)
    C2 0.0717(16) 0.0405(11) 0.0549(13) -0.0022(11) 0.0065(11) 0.0046(10)
    C3 0.0676(15) 0.0467(12) 0.0476(12) 0.0093(11) 0.0010(11) -0.0059(10)
    C4 0.0631(15) 0.0569(14) 0.0403(11) 0.0036(11) 0.0107(10) -0.0007(9)
    C5 0.0525(13) 0.0451(11) 0.0352(10) -0.0032(9) 0.0033(9) 0.0032(8)
    C6 0.0475(12) 0.0417(10) 0.0335(9) -0.0014(9) -0.0009(8) -0.0003(8)
    C7 0.0485(12) 0.0413(11) 0.0345(9) 0.0007(9) 0.0022(8) 0.0017(8)
    C8 0.0518(13) 0.0428(11) 0.0374(10) -0.0006(9) -0.0029(8) 0.0024(8)
    C9 0.0748(17) 0.0587(14) 0.0389(11) 0.0084(12) -0.0087(11) 0.0016(10)
    C10 0.0463(11) 0.0394(10) 0.0364(10) 0.0042(8) 0.0017(8) 0.0035(8)
    C11 0.0481(12) 0.0412(11) 0.0357(10) 0.0035(9) 0.0029(8) 0.0023(8)
    C12 0.0501(12) 0.0402(10) 0.0363(10) 0.0005(9) -0.0005(8) 0.0034(8)
    C13 0.0766(17) 0.0541(13) 0.0392(11) 0.0139(12) 0.0002(11) 0.0021(10)
    C14 0.089(2) 0.0681(16) 0.0360(11) 0.0103(14) -0.0060(12) 0.0032(10)
    C15 0.0661(15) 0.0544(13) 0.0465(12) 0.0013(11) -0.0125(11) 0.0155(10)
    C16 0.0677(16) 0.0443(12) 0.0567(14) 0.0089(11) -0.0113(11) 0.0048(10)
    C17 0.0630(15) 0.0459(12) 0.0409(11) 0.0067(10) -0.0064(10) 0.0000(9)
    C18 0.0529(13) 0.0452(11) 0.0362(10) 0.0071(9) 0.0056(9) 0.0022(8)
    C19 0.0463(12) 0.0432(11) 0.0388(10) 0.0033(9) 0.0033(8) 0.0009(8)
    C20 0.0559(14) 0.0485(12) 0.0453(12) 0.0114(10) 0.0021(10) 0.0000(9)
_geom_special_details
;
All e.s.d.'s (except the e.s.d. in the dihedral angle between two l.s. planes)
are estimated using the full covariance matrix. The cell e.s.d.'s are taken
into account individually in the estimation of e.s.d.'s in distances, angles
and torsion angles; correlations between e.s.d.'s in cell parameters are only
used when they are defined by crystal symmetry. An approximate (isotropic)
treatment of cell e.s.d.'s is used for estimating e.s.d.'s involving l.s.
planes.
;
loop_
    _geom_bond_atom_site_label_1
    _geom_bond_atom_site_label_2
    _geom_bond_site_symmetry_2
    _geom_bond_distance
    _geom_bond_publ_flag
    Cl1 C3 . 1.741(2) ?
    Cl2 C5 . 1.738(2) ?
    F1 C20 . 1.323(3) ?
    F2 C20 . 1.328(3) ?
    F3 C20 . 1.324(3) ?
    F4 C15 . 1.356(3) ?
    N1 C11 . 1.327(2) ?
    N1 C10 . 1.346(2) ?
    N2 N3 . 1.360(2) ?
    N2 C19 . 1.362(2) ?
    N2 C10 . 1.395(3) ?
    N3 C8 . 1.345(3) ?
    C1 C2 . 1.370(3) ?
    C1 C6 . 1.397(3) ?
    C1 H1 . 0.9300 ?
    C2 C3 . 1.378(3) ?
    C2 H2 . 0.9300 ?
    C3 C4 . 1.376(3) ?
    C4 C5 . 1.387(3) ?
    C4 H4 . 0.9300 ?
    C5 C6 . 1.398(3) ?
    C6 C7 . 1.474(3) ?
    C7 C10 . 1.389(3) ?
    C7 C8 . 1.411(3) ?
    C8 C9 . 1.497(3) ?
    C9 H9A . 0.9600 ?
    C9 H9B . 0.9600 ?
    C9 H9C . 0.9600 ?
    C11 C18 . 1.424(3) ?
    C11 C12 . 1.480(3) ?
    C12 C17 . 1.386(3) ?
    C12 C13 . 1.391(3) ?
    C13 C14 . 1.385(3) ?
    C13 H13 . 0.9300 ?
    C14 C15 . 1.355(4) ?
    C14 H14 . 0.9300 ?
    C15 C16 . 1.372(3) ?
    C16 C17 . 1.381(3) ?
    C16 H16 . 0.9300 ?
    C17 H17 . 0.9300 ?
    C18 C19 . 1.353(3) ?
    C18 H18 . 0.9300 ?
    C19 C20 . 1.496(3) ?
loop_
    _geom_angle_atom_site_label_1
    _geom_angle_atom_site_label_2
    _geom_angle_atom_site_label_3
    _geom_angle_site_symmetry_1
    _geom_angle_site_symmetry_3
    _geom_angle
    _geom_angle_publ_flag
    C11 N1 C10 . . 117.98(18) ?
    N3 N2 C19 . . 127.64(17) ?
    N3 N2 C10 . . 112.34(16) ?
    C19 N2 C10 . . 120.02(17) ?
    C8 N3 N2 . . 104.03(16) ?
    C2 C1 C6 . . 122.9(2) ?
    C2 C1 H1 . . 118.6 ?
    C6 C1 H1 . . 118.6 ?
    C1 C2 C3 . . 118.7(2) ?
    C1 C2 H2 . . 120.6 ?
    C3 C2 H2 . . 120.6 ?
    C4 C3 C2 . . 121.3(2) ?
    C4 C3 Cl1 . . 119.35(19) ?
    C2 C3 Cl1 . . 119.35(19) ?
    C3 C4 C5 . . 118.8(2) ?
    C3 C4 H4 . . 120.6 ?
    C5 C4 H4 . . 120.6 ?
    C4 C5 C6 . . 122.00(19) ?
    C4 C5 Cl2 . . 117.68(16) ?
    C6 C5 Cl2 . . 120.28(16) ?
    C1 C6 C5 . . 116.20(19) ?
    C1 C6 C7 . . 118.89(18) ?
    C5 C6 C7 . . 124.89(18) ?
    C10 C7 C8 . . 104.67(18) ?
    C10 C7 C6 . . 123.92(18) ?
    C8 C7 C6 . . 131.06(18) ?
    N3 C8 C7 . . 112.92(18) ?
    N3 C8 C9 . . 118.01(19) ?
    C7 C8 C9 . . 129.0(2) ?
    C8 C9 H9A . . 109.5 ?
    C8 C9 H9B . . 109.5 ?
    H9A C9 H9B . . 109.5 ?
    C8 C9 H9C . . 109.5 ?
    H9A C9 H9C . . 109.5 ?
    H9B C9 H9C . . 109.5 ?
    N1 C10 C7 . . 131.82(19) ?
    N1 C10 N2 . . 122.14(18) ?
    C7 C10 N2 . . 106.04(17) ?
    N1 C11 C18 . . 121.53(18) ?
    N1 C11 C12 . . 116.59(18) ?
    C18 C11 C12 . . 121.88(18) ?
    C17 C12 C13 . . 118.5(2) ?
    C17 C12 C11 . . 119.43(19) ?
    C13 C12 C11 . . 122.08(19) ?
    C14 C13 C12 . . 120.6(2) ?
    C14 C13 H13 . . 119.7 ?
    C12 C13 H13 . . 119.7 ?
    C15 C14 C13 . . 118.8(2) ?
    C15 C14 H14 . . 120.6 ?
    C13 C14 H14 . . 120.6 ?
    C14 C15 F4 . . 119.3(2) ?
    C14 C15 C16 . . 122.7(2) ?
    F4 C15 C16 . . 118.0(2) ?
    C15 C16 C17 . . 118.2(2) ?
    C15 C16 H16 . . 120.9 ?
    C17 C16 H16 . . 120.9 ?
    C16 C17 C12 . . 121.2(2) ?
    C16 C17 H17 . . 119.4 ?
    C12 C17 H17 . . 119.4 ?
    C19 C18 C11 . . 119.89(19) ?
    C19 C18 H18 . . 120.1 ?
    C11 C18 H18 . . 120.1 ?
    C18 C19 N2 . . 118.42(19) ?
    C18 C19 C20 . . 123.09(19) ?
    N2 C19 C20 . . 118.45(18) ?
    F1 C20 F3 . . 107.1(2) ?
    F1 C20 F2 . . 106.34(19) ?
    F3 C20 F2 . . 107.4(2) ?
    F1 C20 C19 . . 112.21(19) ?
    F3 C20 C19 . . 110.62(18) ?
    F2 C20 C19 . . 112.9(2) ?
loop_
    _geom_torsion_atom_site_label_1
    _geom_torsion_atom_site_label_2
    _geom_torsion_atom_site_label_3
    _geom_torsion_atom_site_label_4
    _geom_torsion_site_symmetry_1
    _geom_torsion_site_symmetry_2
    _geom_torsion_site_symmetry_3
    _geom_torsion_site_symmetry_4
    _geom_torsion
    _geom_torsion_publ_flag
    C19 N2 N3 C8 . . . . 179.8(2) ?
    C10 N2 N3 C8 . . . . 0.0(2) ?
    C6 C1 C2 C3 . . . . 0.5(4) ?
    C1 C2 C3 C4 . . . . 1.3(4) ?
    C1 C2 C3 Cl1 . . . . -178.8(2) ?
    C2 C3 C4 C5 . . . . -1.0(4) ?
    Cl1 C3 C4 C5 . . . . 179.13(19) ?
    C3 C4 C5 C6 . . . . -1.1(4) ?
    C3 C4 C5 Cl2 . . . . 176.46(19) ?
    C2 C1 C6 C5 . . . . -2.4(4) ?
    C2 C1 C6 C7 . . . . 178.6(2) ?
    C4 C5 C6 C1 . . . . 2.7(3) ?
    Cl2 C5 C6 C1 . . . . -174.81(17) ?
    C4 C5 C6 C7 . . . . -178.3(2) ?
    Cl2 C5 C6 C7 . . . . 4.2(3) ?
    C1 C6 C7 C10 . . . . 46.2(3) ?
    C5 C6 C7 C10 . . . . -132.7(2) ?
    C1 C6 C7 C8 . . . . -125.9(3) ?
    C5 C6 C7 C8 . . . . 55.2(3) ?
    N2 N3 C8 C7 . . . . -0.4(2) ?
    N2 N3 C8 C9 . . . . 177.5(2) ?
    C10 C7 C8 N3 . . . . 0.6(3) ?
    C6 C7 C8 N3 . . . . 173.9(2) ?
    C10 C7 C8 C9 . . . . -177.0(2) ?
    C6 C7 C8 C9 . . . . -3.8(4) ?
    C11 N1 C10 C7 . . . . -179.4(2) ?
    C11 N1 C10 N2 . . . . 1.2(3) ?
    C8 C7 C10 N1 . . . . -180.0(2) ?
    C6 C7 C10 N1 . . . . 6.1(4) ?
    C8 C7 C10 N2 . . . . -0.6(2) ?
    C6 C7 C10 N2 . . . . -174.44(19) ?
    N3 N2 C10 N1 . . . . 179.88(19) ?
    C19 N2 C10 N1 . . . . 0.0(3) ?
    N3 N2 C10 C7 . . . . 0.4(2) ?
    C19 N2 C10 C7 . . . . -179.44(19) ?
    C10 N1 C11 C18 . . . . -1.4(3) ?
    C10 N1 C11 C12 . . . . 178.00(18) ?
    N1 C11 C12 C17 . . . . -10.3(3) ?
    C18 C11 C12 C17 . . . . 169.2(2) ?
    N1 C11 C12 C13 . . . . 170.2(2) ?
    C18 C11 C12 C13 . . . . -10.3(3) ?
    C17 C12 C13 C14 . . . . -0.3(4) ?
    C11 C12 C13 C14 . . . . 179.2(2) ?
    C12 C13 C14 C15 . . . . -0.8(4) ?
    C13 C14 C15 F4 . . . . -179.7(3) ?
    C13 C14 C15 C16 . . . . 1.4(5) ?
    C14 C15 C16 C17 . . . . -0.9(4) ?
    F4 C15 C16 C17 . . . . -179.8(2) ?
    C15 C16 C17 C12 . . . . -0.2(4) ?
    C13 C12 C17 C16 . . . . 0.8(4) ?
    C11 C12 C17 C16 . . . . -178.7(2) ?
    N1 C11 C18 C19 . . . . 0.4(3) ?
    C12 C11 C18 C19 . . . . -179.0(2) ?
    C11 C18 C19 N2 . . . . 0.9(3) ?
    C11 C18 C19 C20 . . . . -176.8(2) ?
    N3 N2 C19 C18 . . . . 179.1(2) ?
    C10 N2 C19 C18 . . . . -1.1(3) ?
    N3 N2 C19 C20 . . . . -3.2(3) ?
    C10 N2 C19 C20 . . . . 176.65(19) ?
    C18 C19 C20 F1 . . . . 115.6(2) ?
    N2 C19 C20 F1 . . . . -62.1(3) ?
    C18 C19 C20 F3 . . . . -3.9(3) ?
    N2 C19 C20 F3 . . . . 178.4(2) ?
    C18 C19 C20 F2 . . . . -124.3(2) ?
    N2 C19 C20 F2 . . . . 58.1(3) ?
data_global
_journal_date_recd_electronic     2012-04-16
_journal_date_accepted     2012-04-19
_journal_name_full     'Acta Crystallographica, Section E'
_journal_year     2012
_journal_volume     68
_journal_issue      5
_journal_page_first     o1515
_journal_page_last     o1515
_journal_paper_category     QO
_journal_paper_doi     10.1107/S1600536812017345
_journal_coeditor_code     KP2407
_publ_contact_author
;
      Zhi-Qiang Cai
      Panjin Vocational and Technical College, Panjin 120010
      People's Republic of China;
      Tianjin Key Laboratory of Molecular Design and Drug Discovery,
      State Key Laboratory of Drug Delivery Technology and
      Pharmacokinetics, Tianjin Institute of Pharmaceutical Research,
      Tianjin 300193 People's Republic of China
;
_publ_contact_author_email     caizq@tjipr.com,czq0601@gmail.com
_publ_contact_author_fax     '8622 23006833'
_publ_contact_author_phone     '8622 23006833'
_publ_section_title
;\
3-(2,4-Dichlorophenyl)-5-(4-fluorophenyl)-2-methyl-7-(trifluoromethyl)\
pyrazolo[1,5-<i>a</i>]pyrimidine
;
loop_
    _publ_author_name
    _publ_author_address
    'Ju Liu'
;
     College of Pharmacy, Liaoning University, Shenyang 110036,
     People's Republic of China
;
    'Zhi-Qiang Cai'
;
      Panjin Vocational and Technical College, Panjin 120010
      People's Republic of China
      and
      Tianjin Key Laboratory of Molecular Design and Drug Discovery,
      State Key Laboratory of Drug Delivery Technology and
      Pharmacokinetics, Tianjin Institute of Pharmaceutical Research,
      Tianjin 300193
      People's Republic of China
;
    'Yang Wang'
;
     College of Pharmacy, Liaoning University, Shenyang 110036,
     People's Republic of China
;
    'Ming-Jun Jiang'
;
     College of Pharmacy, Liaoning University, Shenyang 110036,
     People's Republic of China
;
    'Li-Feng Xu'
;
     College of Pharmacy, Liaoning University, Shenyang 110036,
     People's Republic of China
;
