# Supplementary material for: 3-(2,4-Dichloro­phen­yl)-5-(4-fluoro­phen­yl)-2-methyl-7-(trifluoro­meth­yl)pyrazolo­[1,5-a]pyrimidine
Source: Acta Crystallogr Sect E Struct Rep Online. 2012 Apr 25;68(Pt 5):o1515. doi: 10.1107/S1600536812017345 (PMC3344620; doi:10.1107/S1600536812017345)
Supplement: Supplementary file 2 [file e-68-o1515-Isup2.hkl]

# 
# h,k,l, Fc-squared, Fo-squared, sigma(Fo-squared) and status flag 
# 
data_I
_shelx_title ' R120230E1 in Pbca' 
_shelx_refln_list_code          4 
_shelx_F_calc_maximum      320.49 
_exptl_crystal_F_000      1776.00 
_reflns_d_resolution_high  0.7608 
 
loop_ 
 _symmetry_equiv_pos_as_xyz 
 'x, y, z' 
 '-x+1/2, -y, z+1/2' 
 '-x, y+1/2, -z+1/2' 
 'x+1/2, -y+1/2, -z' 
 '-x, -y, -z' 
 'x-1/2, y, -z-1/2' 
 'x, -y-1/2, z-1/2' 
 '-x-1/2, y-1/2, z' 
 
_cell_length_a     9.5361 
_cell_length_b    15.9408 
_cell_length_c    24.8529 
_cell_angle_alpha  90.000 
_cell_angle_beta   90.000 
_cell_angle_gamma  90.000 
 
_shelx_F_squared_multiplier     1.000 
 
loop_ 
 _refln_index_h 
 _refln_index_k 
 _refln_index_l 
 _refln_F_squared_calc 
 _refln_F_squared_meas 
 _refln_F_squared_sigma 
 _refln_observed_status 
   2   0   0     7067.88     6469.98    103.38 o 
   4   0   0     4752.59     4007.49     68.40 o 
   6   0   0     3883.66     4287.47    127.71 o 
   8   0   0      107.75      131.39     18.88 o 
  12   0   0        8.31       44.12     30.92 o 
   2   1   0    14335.94    13426.52    157.57 o 
   4   1   0     7334.81     6899.35     85.25 o 
   6   1   0     2854.19     2998.49     63.35 o 
   8   1   0        1.66       12.88      9.99 o 
  10   1   0       38.62       34.31     13.79 o 
  12   1   0        5.60        1.47     13.39 o 
   0   2   0     6511.99     3998.29    883.90 o 
   2   2   0    38438.10    39721.19    373.32 o 
   4   2   0      198.44      163.65      6.81 o 
   6   2   0       97.18       94.11      9.04 o 
   8   2   0       17.25       21.98      5.50 o 
  10   2   0      268.26      273.45     68.62 o 
  12   2   0       49.90       75.04     25.94 o 
   2   3   0     3559.69     3180.19     44.41 o 
   4   3   0     4515.60     4680.22     72.02 o 
   6   3   0     7355.27     7059.79    193.95 o 
   8   3   0      237.93      253.34     12.32 o 
  10   3   0       69.13       58.98     28.06 o 
  12   3   0        3.31       32.21     25.01 o 
   0   4   0     1229.12     1131.81     21.47 o 
   2   4   0    19846.07    19167.95    184.28 o 
   4   4   0     3628.27     3569.89     89.43 o 
   6   4   0     2821.85     2691.08     81.64 o 
   8   4   0      929.48     1066.86     54.36 o 
  10   4   0     1143.12     1397.88    114.69 o 
  12   4   0       31.34       36.70     14.81 o 
   2   5   0      394.81      305.21      6.98 o 
   4   5   0    12561.05    12013.80    248.80 o 
   6   5   0     1831.69     1920.77     70.24 o 
   8   5   0       26.68       25.30     11.63 o 
  10   5   0      628.48      667.46     95.24 o 
  12   5   0       54.78       55.93     18.92 o 
   0   6   0     2562.79     2592.01     61.39 o 
   2   6   0    22549.36    22815.08    212.53 o 
   4   6   0      292.32      387.93     24.87 o 
   6   6   0     2570.18     2575.54     62.83 o 
   8   6   0       14.03        0.25      8.08 o 
  10   6   0       38.79       53.25     20.26 o 
   2   7   0     4045.62     3988.46     64.81 o 
   4   7   0     8212.59     8084.70    156.29 o 
   6   7   0      193.14      122.91     42.92 o 
   8   7   0     1162.78     1278.19    128.72 o 
  10   7   0       21.32       30.46     14.40 o 
   0   8   0    17432.90    17221.72    390.28 o 
   2   8   0     2564.13     2739.47     54.03 o 
   4   8   0     2526.63     2123.50     57.55 o 
   6   8   0     3174.90     3556.39    112.92 o 
   8   8   0     2190.22     2456.44     91.87 o 
  10   8   0       11.10       33.06      8.80 o 
   2   9   0        6.36       28.57      2.19 o 
   4   9   0      820.61      812.78     20.93 o 
   6   9   0      235.35      231.33     16.87 o 
   8   9   0      498.80      507.69     35.42 o 
  10   9   0        2.80       13.41     13.23 o 
   0  10   0      332.52      336.20     34.56 o 
   2  10   0     1980.43     1965.90     49.23 o 
   4  10   0     2043.65     2255.77     41.81 o 
   6  10   0       10.41       15.51      6.10 o 
   8  10   0      413.02      319.50     34.61 o 
  10  10   0       28.73       25.40      9.86 o 
   2  11   0      359.80      356.39     17.60 o 
   4  11   0        1.63        4.23      2.15 o 
   6  11   0      748.69      832.70     36.47 o 
   8  11   0        6.23        1.81      6.28 o 
  10  11   0      214.07      157.58     28.69 o 
   0  12   0    12763.72    13913.14    658.61 o 
   2  12   0      573.05      559.66     21.82 o 
   4  12   0       20.13       27.14      5.04 o 
   6  12   0      173.62      138.18     14.11 o 
   8  12   0      197.21      219.13     26.22 o 
  10  12   0       71.56       62.42     16.91 o 
   2  13   0     3847.82     4057.52    137.34 o 
   4  13   0        0.22        6.37      3.39 o 
   6  13   0       56.02       45.28     12.77 o 
   8  13   0       13.50       32.18     15.22 o 
   0  14   0     1074.86      865.78    554.44 o 
   2  14   0       19.89        8.81     15.51 o 
   4  14   0       26.19       18.20      9.49 o 
   6  14   0      560.60      612.50     44.92 o 
   8  14   0      160.45      164.83     36.48 o 
   2  15   0      565.13      589.78     27.07 o 
   4  15   0       70.32       71.81     17.12 o 
   6  15   0      400.27      525.58     49.00 o 
   8  15   0        0.70       15.94     13.00 o 
   0  16   0      349.13      287.04     56.52 o 
   2  16   0      180.93      149.92     21.20 o 
   4  16   0        1.98       13.26      9.25 o 
   6  16   0        6.70       12.71     11.17 o 
   8  16   0        0.78       -1.45     15.97 o 
   2  17   0      343.89      385.25     34.99 o 
   4  17   0       20.98       18.59     10.68 o 
   6  17   0      284.97      248.82     59.30 o 
   0  18   0      413.41      583.75     80.00 o 
   2  18   0       23.21       13.70     10.14 o 
   4  18   0      100.90       90.97     14.39 o 
   6  18   0       10.62       11.16      8.27 o 
   2  19   0      290.96      171.76     81.26 o 
   4  19   0        9.73       22.93     11.56 o 
   0  20   0       35.39       72.73     25.66 o 
   2  20   0      185.03       48.98     76.72 o 
   1   1   1      929.94      654.73     31.37 o 
   2   1   1     1156.18     1100.04      9.78 o 
   3   1   1     1077.79     1019.44      9.29 o 
   4   1   1      935.86      976.44     11.07 o 
   5   1   1      295.58      284.95      6.73 o 
   6   1   1     1144.43     1145.36     19.96 o 
   7   1   1       19.86       15.17      4.28 o 
   8   1   1      115.36      134.22      9.94 o 
   9   1   1        3.20        9.48      3.93 o 
  10   1   1       34.54       29.64      7.08 o 
  11   1   1        4.49       12.97     13.28 o 
  12   1   1        0.09       -9.98      9.98 o 
   0   2   1      362.27      262.55     16.40 o 
   1   2   1     2989.18     2595.36     20.58 o 
   3   2   1       51.26       45.46      1.81 o 
   4   2   1      949.84     1011.66     18.25 o 
   5   2   1     1676.32     1722.06     28.70 o 
   6   2   1      158.07      163.11      7.40 o 
   7   2   1      547.85      558.31     15.85 o 
   8   2   1       23.70       22.37      4.10 o 
   9   2   1        0.96        7.51      3.97 o 
  10   2   1       15.45        9.73      9.50 o 
  11   2   1       10.46       29.96     19.41 o 
  12   2   1       58.47       75.60     29.54 o 
   1   3   1     3063.37     2658.13     21.03 o 
   2   3   1    32637.40    33749.16    214.17 o 
   3   3   1    10162.78     9099.30     54.07 o 
   4   3   1    13932.81    13868.36    183.15 o 
   5   3   1     4116.19     4065.47     52.39 o 
   6   3   1      124.72      124.09      7.01 o 
   7   3   1      152.47      173.64      8.20 o 
   8   3   1       18.11        8.75      5.05 o 
   9   3   1        5.97       22.62      7.65 o 
  10   3   1       47.94       23.84     12.21 o 
  11   3   1        7.62       -4.34     13.11 o 
  12   3   1       36.72       52.20     13.24 o 
   0   4   1     7494.60     6698.03     81.92 o 
   1   4   1    10307.15     9473.06     77.37 o 
   2   4   1     1550.18     1530.60     12.95 o 
   3   4   1      813.43      621.20      9.58 o 
   4   4   1     3260.19     3229.92     57.38 o 
   5   4   1     1288.97     1247.75     27.83 o 
   6   4   1      240.43      284.12     20.94 o 
   7   4   1       68.73       66.50      9.38 o 
   8   4   1      198.90      222.70     17.75 o 
   9   4   1        6.33        0.24      8.41 o 
  10   4   1       84.51       93.09     16.93 o 
  11   4   1       10.58       13.98      6.59 o 
  12   4   1        3.84       19.29     12.13 o 
   1   5   1       57.42       35.79      2.77 o 
   2   5   1     3046.27     2720.19     29.90 o 
   3   5   1     3286.92     3246.93     30.11 o 
   4   5   1     1758.66     1760.10     33.79 o 
   5   5   1      346.37      353.54     11.78 o 
   6   5   1     2037.38     2157.77     43.87 o 
   7   5   1        7.22        8.03      4.70 o 
   8   5   1       35.46       44.86      8.17 o 
   9   5   1      372.39      365.42     30.62 o 
  10   5   1        0.01       13.54      9.79 o 
  11   5   1       17.37       13.08      9.28 o 
  12   5   1        7.28       -5.17     18.18 o 
   0   6   1      700.11      581.51     12.46 o 
   1   6   1    21049.04    19593.16    161.30 o 
   2   6   1     5619.53     5276.08     50.72 o 
   3   6   1       18.50        0.37      2.51 o 
   4   6   1    22073.21    22559.62    435.28 o 
   5   6   1     5360.36     5458.43     90.20 o 
   6   6   1        5.70        5.56      4.84 o 
   7   6   1      223.88      247.60     19.04 o 
   8   6   1      194.09      186.78     19.41 o 
   9   6   1      214.04      233.19     21.73 o 
  10   6   1       91.43       68.79     13.30 o 
  11   6   1       52.65       47.43     10.83 o 
   1   7   1     5514.26     5349.03     38.89 o 
   2   7   1     3632.04     3551.90     46.68 o 
   3   7   1     1719.63     1790.86     24.98 o 
   4   7   1        4.83        8.03      3.74 o 
   5   7   1     2101.28     2193.64     42.09 o 
   6   7   1     2743.13     3082.57     69.69 o 
   7   7   1      250.45      256.75     16.55 o 
   8   7   1      115.53       82.05     10.72 o 
   9   7   1      216.53      233.49     29.80 o 
  10   7   1       29.68       37.25     10.45 o 
  11   7   1       10.98       15.56      7.42 o 
   0   8   1     6739.64     6653.94    177.80 o 
   1   8   1       62.44       62.67      3.24 o 
   2   8   1     1250.42     1226.96     17.87 o 
   3   8   1      894.06      992.62     15.58 o 
   4   8   1      861.27      845.68     15.57 o 
   5   8   1      671.87      706.58     18.40 o 
   6   8   1        2.08       22.19      4.80 o 
   7   8   1     1321.55     1457.60     26.55 o 
   8   8   1      654.16      772.75     26.64 o 
   9   8   1      194.54      184.80     14.79 o 
  10   8   1       15.73       14.59      6.71 o 
  11   8   1        0.42       12.93      5.76 o 
   1   9   1     2547.69     2619.95     43.62 o 
   2   9   1     1521.86     1437.18     60.22 o 
   3   9   1      492.41      422.18      8.92 o 
   4   9   1       34.07       33.18      4.05 o 
   5   9   1      882.50      915.39     23.85 o 
   6   9   1       18.01        3.25      5.54 o 
   7   9   1      128.96      130.82      9.13 o 
   8   9   1      269.13      233.29     23.13 o 
   9   9   1        0.86       -0.31      5.49 o 
  10   9   1        7.27       10.04      6.98 o 
  11   9   1        6.66        5.45     16.01 o 
   0  10   1     2750.72     2796.94     85.37 o 
   1  10   1      148.95      191.34     18.30 o 
   2  10   1      230.77      265.28      8.36 o 
   3  10   1        2.61       -1.44      2.00 o 
   4  10   1      401.18      425.24     11.40 o 
   5  10   1        0.04        1.40      3.26 o 
   6  10   1      194.34      160.02     12.58 o 
   7  10   1      190.89      216.47     13.46 o 
   8  10   1      247.13      247.63     21.19 o 
   9  10   1        0.13        4.57      5.78 o 
  10  10   1       46.55       30.02      7.74 o 
   1  11   1     1924.23     1778.23     45.56 o 
   2  11   1      506.35      497.82     12.43 o 
   3  11   1        8.71        7.90      2.25 o 
   4  11   1      342.36      356.72      4.61 o 
   5  11   1     1415.03     1547.29     24.97 o 
   6  11   1      216.35      186.46     13.93 o 
   7  11   1        3.25        2.42      5.03 o 
   8  11   1      208.02      190.37     19.56 o 
   9  11   1       50.60       38.76      8.36 o 
  10  11   1       17.24       20.14      5.53 o 
   0  12   1        4.20       26.70     13.06 o 
   1  12   1     4073.30     4458.02    111.83 o 
   2  12   1      326.11      329.73     12.47 o 
   3  12   1     1945.58     2109.85     33.23 o 
   4  12   1       23.27       33.85      4.13 o 
   5  12   1      104.31      102.45      8.97 o 
   6  12   1      132.54      133.89     10.21 o 
   7  12   1       25.58       20.16      5.18 o 
   8  12   1        1.19        9.11      4.96 o 
   9  12   1       13.87       10.85      5.71 o 
  10  12   1       28.00       21.26      8.94 o 
   1  13   1      376.15      375.38     13.19 o 
   2  13   1     1554.32     1596.73     36.52 o 
   3  13   1       30.25       14.98      4.16 o 
   4  13   1       11.64       14.01      3.72 o 
   5  13   1      245.75      239.16     12.02 o 
   6  13   1       41.99       41.92      8.01 o 
   7  13   1        1.78       15.12      7.14 o 
   8  13   1       83.33       58.17     12.10 o 
   9  13   1       41.59       44.20     11.60 o 
   0  14   1       61.48       76.29     11.89 o 
   1  14   1      541.06      525.51     17.19 o 
   2  14   1      514.67      467.20     10.75 o 
   3  14   1      292.96      315.64      7.55 o 
   4  14   1       67.27       53.13      6.64 o 
   5  14   1      155.16      248.80     36.47 o 
   6  14   1      235.24      201.59     16.47 o 
   7  14   1       21.62       24.81      6.15 o 
   8  14   1       11.49       10.08      5.27 o 
   9  14   1       18.60       11.12      7.75 o 
   1  15   1      142.39      146.44     10.97 o 
   2  15   1      382.09      333.20     27.46 o 
   3  15   1       13.85       15.38      5.64 o 
   4  15   1       46.60       32.57      8.21 o 
   5  15   1       12.43       15.08      6.07 o 
   6  15   1       17.05       23.01      8.08 o 
   7  15   1        6.53       97.15     65.16 o 
   8  15   1        0.01       16.50      6.35 o 
   0  16   1        4.07       -1.69      9.14 o 
   1  16   1       52.17       32.84     10.45 o 
   2  16   1      261.85      280.24     21.31 o 
   3  16   1       17.32       15.31      5.66 o 
   4  16   1       82.50       82.42     13.10 o 
   5  16   1       38.60       40.82     11.92 o 
   6  16   1      135.33      158.31     19.36 o 
   7  16   1      259.03      214.73     22.04 o 
   8  16   1        1.40        4.92      7.06 o 
   1  17   1       73.18       37.20     14.91 o 
   2  17   1      116.41      114.36     13.30 o 
   3  17   1       66.72       67.17      9.82 o 
   4  17   1        4.53        5.89      7.21 o 
   5  17   1      120.24      136.23     14.02 o 
   6  17   1        0.00        7.25      8.18 o 
   7  17   1       18.35       27.71     10.07 o 
   0  18   1       91.15       80.15     16.85 o 
   1  18   1       55.76       37.40     10.25 o 
   2  18   1       23.65       24.21      4.93 o 
   3  18   1        0.09       11.15      6.68 o 
   4  18   1       13.65       23.41      7.91 o 
   5  18   1       18.23       24.57      8.60 o 
   6  18   1        3.36       15.00      7.44 o 
   1  19   1       18.06        9.49      5.53 o 
   2  19   1       17.92       27.46      8.13 o 
   3  19   1      254.59      270.04     33.16 o 
   4  19   1       18.79       19.63      7.89 o 
   5  19   1        7.28       15.41      7.10 o 
   0  20   1        2.96       -3.18     15.24 o 
   1  20   1       34.16       20.71      5.48 o 
   2  20   1       17.36       19.47      8.63 o 
   3  20   1        1.47        1.81      9.60 o 
   1   0   2       22.52       18.12      1.82 o 
   2   0   2     9735.95     8585.11    120.48 o 
   3   0   2     2455.80     2242.64     39.15 o 
   4   0   2    25228.41    24085.08    274.68 o 
   5   0   2     6663.07     6185.89    104.53 o 
   6   0   2     2173.40     2213.75     52.15 o 
   7   0   2       30.51       30.43      6.70 o 
   8   0   2     1402.08     1666.48     57.32 o 
   9   0   2        0.92        4.12      9.34 o 
  10   0   2       50.76       54.00     20.40 o 
  11   0   2        6.51       14.31      9.78 o 
  12   0   2        1.63       33.13     18.92 o 
   1   1   2     2771.57     2601.06     22.51 o 
   2   1   2    13928.78    12911.01     76.56 o 
   3   1   2    14305.42    13074.09     90.20 o 
   4   1   2     1833.50     1738.40     21.50 o 
   5   1   2     1611.20     1597.62     26.83 o 
   6   1   2      112.35       97.71      5.17 o 
   7   1   2      372.58      411.11     13.16 o 
   8   1   2     1051.65     1158.72     35.05 o 
   9   1   2      333.24      355.47     13.88 o 
  10   1   2      122.24      138.13     17.73 o 
  11   1   2        2.06       21.43      7.51 o 
  12   1   2       39.77       28.36     10.85 o 
   0   2   2    25458.64    29126.74   1226.15 o 
   1   2   2      366.58      391.11      5.55 o 
   2   2   2      431.24      480.15      7.58 o 
   3   2   2    30339.58    29767.27    193.24 o 
   4   2   2     1997.56     1909.51     24.23 o 
   5   2   2       99.91      129.42      5.63 o 
   6   2   2      270.71      211.77      9.00 o 
   7   2   2        4.36        3.63      5.44 o 
   8   2   2      290.05      274.60      7.46 o 
   9   2   2        9.55       14.87      5.22 o 
  10   2   2       10.56       12.33      6.33 o 
  11   2   2        4.39      -19.20     19.20 o 
  12   2   2        1.04      -15.50     22.43 o 
   1   3   2    13332.34    12644.17     69.21 o 
   2   3   2    50910.34    56369.54    723.14 o 
   3   3   2        0.62        3.58      1.91 o 
   4   3   2     4147.69     3983.94     57.00 o 
   5   3   2       10.63       10.41      1.56 o 
   6   3   2       85.85       72.23      6.02 o 
   7   3   2       68.52       56.93      6.29 o 
   8   3   2       49.74       50.98      7.25 o 
   9   3   2      560.04      631.06     27.29 o 
  10   3   2       14.68       17.96      8.84 o 
  11   3   2       19.23        6.66      8.33 o 
  12   3   2       15.16       20.07     13.52 o 
   0   4   2     7269.73     6644.36     86.61 o 
   1   4   2    25225.08    25104.05    210.04 o 
   2   4   2     5512.64     5383.72     46.74 o 
   3   4   2       52.43       60.04      2.44 o 
   4   4   2     2259.64     2327.09     38.35 o 
   5   4   2        1.71        3.68      2.94 o 
   6   4   2     2447.54     2499.78     54.69 o 
   7   4   2      875.78      944.10     29.60 o 
   8   4   2       81.83       91.47      9.92 o 
   9   4   2       19.02       21.38      7.58 o 
  10   4   2        8.02       12.98      8.41 o 
  11   4   2        7.32       22.31     10.13 o 
  12   4   2        0.51       15.66     11.56 o 
   1   5   2      673.78      622.15      5.77 o 
   2   5   2     8761.07     7656.05     65.76 o 
   3   5   2     3396.66     3241.43     31.69 o 
   4   5   2     2023.85     2026.36     34.80 o 
   5   5   2      267.25      263.99     10.92 o 
   6   5   2      212.97      212.31     18.22 o 
   7   5   2        2.12        5.32      4.43 o 
   8   5   2       52.42       48.08      7.92 o 
   9   5   2      161.48      155.35     16.44 o 
  10   5   2       11.73       -4.09      7.58 o 
  11   5   2        0.08        0.74      8.30 o 
  12   5   2       15.81        8.95     14.91 o 
   0   6   2     1868.74     2172.37     36.49 o 
   1   6   2     4879.91     4560.43     46.71 o 
   2   6   2     4674.85     4505.86     41.19 o 
   3   6   2     1074.36      974.93     14.84 o 
   4   6   2      938.26     1017.44     23.04 o 
   5   6   2     1920.98     1888.98     46.04 o 
   6   6   2      451.00      475.64     17.75 o 
   7   6   2      718.96      711.70     27.08 o 
   8   6   2       26.72       36.99      9.62 o 
   9   6   2        3.11       16.61      8.80 o 
  10   6   2        0.30        1.86     10.20 o 
  11   6   2        8.89        6.20      6.03 o 
   1   7   2     2096.38     2166.46     24.41 o 
   2   7   2     4805.13     4840.22     46.45 o 
   3   7   2     1304.13     1332.21     18.80 o 
   4   7   2      117.86      113.14      4.43 o 
   5   7   2      375.63      414.58     12.98 o 
   6   7   2       21.36       28.42      5.66 o 
   7   7   2      585.17      574.07     18.51 o 
   8   7   2       46.36       42.54      8.46 o 
   9   7   2        1.63        3.31      7.13 o 
  10   7   2       22.07       28.61      7.27 o 
  11   7   2       23.54       15.23      6.65 o 
   0   8   2     7254.62     7389.71    103.29 o 
   1   8   2     2588.65     2446.13     35.29 o 
   2   8   2      675.88      568.38      9.88 o 
   3   8   2      736.16      780.65     13.00 o 
   4   8   2       17.22       15.61      2.17 o 
   5   8   2       78.75       54.52      4.88 o 
   6   8   2     1134.62     1112.64     29.71 o 
   7   8   2        0.28       15.71      5.77 o 
   8   8   2      976.27     1095.70     37.55 o 
   9   8   2      115.78       94.16     19.00 o 
  10   8   2       25.54       22.78      6.68 o 
  11   8   2        6.53       -1.65      6.93 o 
   1   9   2      577.18      659.52     12.52 o 
   2   9   2     1487.40     1530.25     23.14 o 
   3   9   2      291.21      315.37      8.02 o 
   4   9   2      175.30      173.09      7.46 o 
   5   9   2       35.03       39.65      4.77 o 
   6   9   2      340.24      319.37      8.01 o 
   7   9   2      205.25      254.78     12.43 o 
   8   9   2       58.80       39.54      8.26 o 
   9   9   2      138.64      130.38     14.15 o 
  10   9   2       65.60       56.91     13.84 o 
  11   9   2        5.70       23.97     13.19 o 
   0  10   2     3217.06     3145.82    275.90 o 
   1  10   2       10.18       12.88      4.13 o 
   2  10   2        0.89        1.63      2.01 o 
   3  10   2      296.68      285.25      7.90 o 
   4  10   2       80.46       76.91      5.60 o 
   5  10   2      264.75      266.99      4.33 o 
   6  10   2      479.05      417.38     10.36 o 
   7  10   2      386.60      434.73     15.60 o 
   8  10   2      175.23      144.31     14.82 o 
   9  10   2       68.59       58.26     11.36 o 
  10  10   2      115.22      108.80     18.28 o 
   1  11   2       70.86       61.38      6.45 o 
   2  11   2     2754.94     2699.19     36.30 o 
   3  11   2        0.64        1.31      2.82 o 
   4  11   2      531.00      510.19     12.39 o 
   5  11   2       21.74       12.98      4.13 o 
   6  11   2        6.15       10.79      4.74 o 
   7  11   2        0.76        6.36      4.94 o 
   8  11   2       82.11       87.60     10.94 o 
   9  11   2       26.45       21.62      7.48 o 
  10  11   2      169.31      123.34     16.94 o 
   0  12   2        5.23       50.26     17.39 o 
   1  12   2      167.88      151.30     12.41 o 
   2  12   2      170.81      204.83      8.48 o 
   3  12   2       37.45       33.89      3.70 o 
   4  12   2      830.62      846.90     21.37 o 
   5  12   2      446.00      468.61     12.93 o 
   6  12   2       10.62       14.34      3.87 o 
   7  12   2        6.20        7.42      3.70 o 
   8  12   2        0.07        8.62      6.04 o 
   9  12   2        1.74       -6.04      8.95 o 
  10  12   2        0.02        8.78      6.67 o 
   1  13   2      758.94      859.08     33.74 o 
   2  13   2      417.92      420.22     24.88 o 
   3  13   2       90.79       74.70      7.46 o 
   4  13   2      172.78      210.56     10.44 o 
   5  13   2      351.58      352.32     12.35 o 
   6  13   2      261.81      228.82     18.01 o 
   7  13   2        1.00        2.01      7.80 o 
   8  13   2       13.80       70.28     21.77 o 
   9  13   2        6.21       12.62      7.73 o 
   0  14   2      156.47      177.65     18.64 o 
   1  14   2       13.35        1.62      4.85 o 
   2  14   2        7.23       13.39      4.10 o 
   3  14   2      256.66      237.60     14.18 o 
   4  14   2      134.23      150.30     11.88 o 
   5  14   2      243.56      239.54     12.50 o 
   6  14   2        9.31       12.35      5.41 o 
   7  14   2        2.46       10.30      4.93 o 
   8  14   2        3.30        8.77      5.04 o 
   9  14   2       43.98       48.83     12.75 o 
   1  15   2        5.81        9.26      4.86 o 
   2  15   2      267.54      295.51     22.92 o 
   3  15   2      158.38      167.55     14.12 o 
   4  15   2       16.15       23.16      6.93 o 
   5  15   2        1.02       11.75      6.22 o 
   6  15   2       28.69       37.69     10.52 o 
   7  15   2       94.43       92.16     16.57 o 
   8  15   2       10.20       24.67      8.78 o 
   0  16   2     1699.37     1802.49     95.36 o 
   1  16   2       47.12       38.99      7.02 o 
   2  16   2       83.36       54.62      8.60 o 
   3  16   2        7.15       14.61      4.79 o 
   4  16   2        3.55        4.33      7.35 o 
   5  16   2        0.00        5.65      6.26 o 
   6  16   2       46.65       57.53     11.11 o 
   7  16   2       49.04       52.60     10.56 o 
   8  16   2       15.47       27.45      8.66 o 
   1  17   2        2.15        1.90      5.04 o 
   2  17   2       58.08       53.77      9.61 o 
   3  17   2       19.63       29.53      8.78 o 
   4  17   2      167.05      197.05     33.54 o 
   5  17   2       89.66      101.55     11.34 o 
   6  17   2       13.33       19.63      6.46 o 
   7  17   2        9.53       15.89      8.91 o 
   0  18   2      469.05      544.60     49.37 o 
   1  18   2      293.81      243.95     31.87 o 
   2  18   2        1.99        8.06      5.36 o 
   3  18   2       35.80       34.92      9.61 o 
   4  18   2      285.19      267.97     39.00 o 
   5  18   2      189.17      204.23     27.18 o 
   6  18   2        9.18       18.10      8.83 o 
   1  19   2       36.47       36.06      8.28 o 
   2  19   2       37.96       32.82      8.55 o 
   3  19   2        6.61       -5.96      9.07 o 
   4  19   2       34.68       48.48     11.74 o 
   5  19   2       27.04       24.81      8.68 o 
   0  20   2      248.78      221.30     34.84 o 
   1  20   2       50.83       34.53      7.61 o 
   2  20   2        0.22        6.98      9.76 o 
   3  20   2      206.00      201.59     27.64 o 
   1   1   3     2394.91     2140.03     19.23 o 
   3   1   3     4364.00     4033.93     50.03 o 
   4   1   3     2084.28     2165.29     29.26 o 
   5   1   3      329.37      342.50      7.47 o 
   6   1   3      418.54      408.94     11.83 o 
   7   1   3        1.25        4.03      2.17 o 
   8   1   3      116.54      151.63      6.44 o 
   9   1   3       16.54       20.54      5.87 o 
  10   1   3      205.53      146.77     22.06 o 
  11   1   3        6.60       -8.56      9.43 o 
  12   1   3        9.23       -4.06     18.00 o 
   1   2   3     1381.55     1246.94      9.72 o 
   2   2   3     4070.95     4092.57     72.36 o 
   3   2   3     1399.30     1477.12     14.00 o 
   4   2   3     6328.24     5877.04     56.38 o 
   5   2   3      308.47      301.78      7.47 o 
   6   2   3     1601.63     1590.78     38.87 o 
   7   2   3        7.26       13.33      3.51 o 
   8   2   3       88.86       83.90      8.93 o 
   9   2   3       43.78       55.43      7.35 o 
  10   2   3       16.40       16.88      7.86 o 
  12   2   3       23.70       14.77     18.55 o 
   1   3   3     6022.92     5260.52     41.27 o 
   2   3   3     4191.24     3619.87     30.10 o 
   3   3   3     1910.65     1514.76     33.35 o 
   4   3   3      790.31      781.85     14.63 o 
   5   3   3      375.03      419.00     11.65 o 
   6   3   3       55.05       56.50      6.06 o 
   7   3   3       79.23       70.89      7.45 o 
   8   3   3       61.89       44.19      7.05 o 
   9   3   3       62.35       56.87      9.32 o 
  10   3   3       39.65       19.82      6.73 o 
  11   3   3        3.45       32.88     20.47 o 
  12   3   3       15.28       25.66     18.92 o 
   0   4   3       60.01       37.91      3.94 o 
   1   4   3     2037.93     1824.53     16.29 o 
   2   4   3      444.20      340.64      5.31 o 
   3   4   3      588.66      513.05      7.67 o 
   4   4   3      673.20      530.21     11.50 o 
   5   4   3     2678.20     2747.14     50.52 o 
   6   4   3     1430.47     1410.77     38.60 o 
   7   4   3      264.42      291.53     26.17 o 
   8   4   3       13.69       19.54      4.19 o 
   9   4   3        2.33       16.92      7.71 o 
  10   4   3       21.47       13.05      8.48 o 
  11   4   3       48.27       31.24      8.90 o 
  12   4   3        6.68       24.18     16.52 o 
   1   5   3     3227.17     2978.73     28.79 o 
   2   5   3      610.00      664.91      9.43 o 
   3   5   3     8454.45     8268.38     88.86 o 
   4   5   3     3469.05     3909.99     56.73 o 
   5   5   3      266.08      205.31     11.19 o 
   6   5   3     2518.61     2532.00     47.46 o 
   7   5   3      701.57      711.25     26.83 o 
   8   5   3      405.09      424.90     18.22 o 
   9   5   3        7.90       28.57      8.29 o 
  10   5   3       35.05       35.59     11.20 o 
  11   5   3       11.32       19.49     10.85 o 
  12   5   3       40.86       26.71     32.17 o 
   0   6   3      361.90      310.23      6.71 o 
   1   6   3     1661.38     1703.95     18.47 o 
   2   6   3    15100.07    16000.92    112.57 o 
   3   6   3    11182.87    11316.46    108.09 o 
   4   6   3     2821.82     2874.33     39.88 o 
   5   6   3      154.07      160.78     11.39 o 
   6   6   3      354.87      339.22     22.48 o 
   7   6   3      235.50      267.76     17.93 o 
   8   6   3     1034.96     1260.48     42.74 o 
   9   6   3      118.67      112.84     16.33 o 
  10   6   3       26.83       22.66      8.11 o 
  11   6   3       80.85       76.38     11.67 o 
   1   7   3        5.39       13.36      1.66 o 
   2   7   3      451.25      461.88      7.59 o 
   3   7   3      206.63      228.80      6.24 o 
   4   7   3      185.82      185.70      5.27 o 
   5   7   3       58.75       36.48      8.22 o 
   6   7   3     1984.45     2178.66     54.96 o 
   7   7   3       11.15       33.14      6.14 o 
   8   7   3        1.69       15.56      5.89 o 
   9   7   3        2.70        6.83      7.26 o 
  10   7   3      325.79      265.15     40.17 o 
  11   7   3        0.01       11.76      9.90 o 
   0   8   3     4271.85     4318.77     76.93 o 
   1   8   3      193.82      213.46      5.47 o 
   2   8   3     1151.82     1081.63     15.91 o 
   3   8   3      115.86      116.49      3.56 o 
   4   8   3      440.51      381.97      9.30 o 
   5   8   3        0.56        3.80      2.32 o 
   6   8   3      174.86      189.68     11.42 o 
   7   8   3      137.75      117.48     11.41 o 
   8   8   3       90.75       73.84     11.67 o 
   9   8   3        1.14        3.18      6.25 o 
  10   8   3       67.48       64.34     11.91 o 
  11   8   3       28.26       32.07      8.64 o 
   1   9   3      737.16      625.68     12.38 o 
   2   9   3     8879.59     8548.86    112.59 o 
   3   9   3     3904.10     4134.24     51.94 o 
   4   9   3        2.16        5.70      1.47 o 
   5   9   3       12.22        4.61      2.56 o 
   6   9   3      404.81      410.99     10.40 o 
   7   9   3        1.11       14.67      5.39 o 
   8   9   3        3.24       -6.16      6.16 o 
   9   9   3        0.76       -0.93      6.61 o 
  10   9   3        0.01       12.88      5.60 o 
  11   9   3       35.32       31.90     17.78 o 
   0  10   3     3253.40     3527.05     81.43 o 
   1  10   3      448.37      389.12     21.78 o 
   2  10   3     2391.91     2462.47     34.79 o 
   3  10   3      535.11      565.08     11.35 o 
   4  10   3      394.42      372.80      9.86 o 
   5  10   3        0.08        4.64      2.90 o 
   6  10   3      662.07      726.34     22.16 o 
   7  10   3      135.65      117.21     12.37 o 
   8  10   3      524.02      571.23     26.37 o 
   9  10   3       10.27       14.38      5.08 o 
  10  10   3        8.10       15.74      6.98 o 
   1  11   3      454.07      462.58     14.01 o 
   2  11   3     1534.18     1423.02     29.48 o 
   3  11   3       29.36       25.30      2.81 o 
   4  11   3      505.67      523.80     12.96 o 
   5  11   3       11.71       16.67      3.17 o 
   6  11   3      268.14      287.18     11.42 o 
   7  11   3      145.11      138.13     10.69 o 
   8  11   3       86.72       66.13      9.05 o 
   9  11   3       68.29       59.33     10.19 o 
  10  11   3        6.60       11.81      7.38 o 
   0  12   3     7944.12     8891.37    438.02 o 
   1  12   3       38.57       28.31      4.72 o 
   2  12   3      199.79      180.36      7.00 o 
   3  12   3       12.36       11.34      2.70 o 
   4  12   3     1208.56     1199.67     20.92 o 
   5  12   3       54.15       39.77      5.87 o 
   6  12   3        0.16       -1.57      4.86 o 
   7  12   3       56.97       64.49      8.14 o 
   8  12   3      119.54      143.24     17.46 o 
   9  12   3       20.58       15.35      7.61 o 
  10  12   3       10.66       17.13      8.54 o 
   1  13   3      469.24      531.11     21.55 o 
   2  13   3       61.43       49.53      6.61 o 
   3  13   3      264.36      274.91     12.29 o 
   4  13   3      268.51      241.22     12.14 o 
   5  13   3      183.91      195.27     11.86 o 
   6  13   3        1.17        1.81      4.87 o 
   7  13   3      168.36      156.85     19.13 o 
   8  13   3       78.76      110.37     15.25 o 
   9  13   3       78.74       85.31     15.61 o 
   0  14   3      929.89     1129.58     51.11 o 
   1  14   3        6.33       -4.68      4.68 o 
   2  14   3       55.03       50.39      6.51 o 
   3  14   3       17.90       13.57      8.41 o 
   4  14   3      878.43      984.18     23.91 o 
   5  14   3        0.07        4.43      4.23 o 
   6  14   3      127.84      110.96     12.03 o 
   7  14   3       93.06       91.95     10.33 o 
   8  14   3      146.31      114.42     17.44 o 
   9  14   3       13.25       12.15      9.78 o 
   1  15   3       25.31       21.34      5.34 o 
   2  15   3      113.81      149.14     11.30 o 
   3  15   3      723.66      825.16     26.82 o 
   4  15   3        2.29        8.27      6.51 o 
   5  15   3        0.38        0.39      8.71 o 
   6  15   3        5.87       16.66      7.02 o 
   7  15   3        5.98        3.04      8.22 o 
   8  15   3       23.29       31.64      9.76 o 
   0  16   3       45.85       31.43     14.91 o 
   1  16   3       96.67       91.53      6.51 o 
   2  16   3      111.39       96.00     11.27 o 
   3  16   3        0.96       10.39      5.14 o 
   4  16   3       44.10       23.57      8.05 o 
   5  16   3      264.94      242.28     35.78 o 
   6  16   3       82.68       86.37      9.58 o 
   7  16   3       20.13       16.60      8.08 o 
   1  17   3      642.66      719.71     32.11 o 
   2  17   3      239.62      227.18     19.40 o 
   3  17   3      110.33      115.31     17.58 o 
   4  17   3        2.55       10.21      6.22 o 
   5  17   3       20.60       25.90      7.46 o 
   6  17   3        6.33       21.42      8.14 o 
   7  17   3        3.29        7.05      5.88 o 
   0  18   3      139.66      124.73     21.15 o 
   1  18   3        7.65       21.64      4.97 o 
   2  18   3       16.20       18.00      6.28 o 
   3  18   3        3.37        0.65      8.16 o 
   4  18   3        4.19       16.94      8.07 o 
   5  18   3       29.78       37.66      8.53 o 
   6  18   3        0.78       10.93      9.10 o 
   1  19   3       48.08       39.93      8.38 o 
   2  19   3        1.01       15.59      7.56 o 
   3  19   3       13.02       16.56      6.76 o 
   4  19   3       51.24       46.83     10.25 o 
   5  19   3        7.19        8.29      7.58 o 
   0  20   3        0.70        2.85      7.92 o 
   1  20   3       10.62        0.65      5.84 o 
   2  20   3        2.96       14.17      8.18 o 
   3  20   3       14.06       20.00      8.54 o 
   0   0   4      706.50      695.93     14.17 o 
   1   0   4     9808.31     9322.56     75.31 o 
   2   0   4    37494.78    40277.41    692.72 o 
   3   0   4    23735.06    23068.75    192.59 o 
   4   0   4      781.00      812.11     20.48 o 
   5   0   4       88.74       90.78      8.62 o 
   6   0   4     1012.09     1048.18     34.11 o 
   7   0   4     2524.44     2783.63     77.29 o 
   8   0   4       13.81       12.74      6.45 o 
   9   0   4       72.69       94.07     12.94 o 
  10   0   4       46.84       49.84     22.24 o 
  11   0   4      110.31      113.44     30.33 o 
   1   1   4      906.08      895.09      8.02 o 
   2   1   4      174.47      162.95      4.23 o 
   3   1   4      699.59      705.03      7.91 o 
   4   1   4     1455.31     1450.81     19.77 o 
   5   1   4     2714.84     2663.17     43.12 o 
   6   1   4      437.26      480.16     11.49 o 
   7   1   4      183.99      199.26     10.53 o 
   8   1   4       79.17       76.99      8.79 o 
   9   1   4      130.65      126.55     14.69 o 
  10   1   4        7.35        8.87      5.75 o 
  11   1   4        0.21        0.78     21.19 o 
  12   1   4       48.62       57.32     24.83 o 
   0   2   4     5015.04     4210.94     52.91 o 
   1   2   4     2962.61     2516.04     19.91 o 
   2   2   4    17621.40    17361.06    105.62 o 
   3   2   4     2271.23     2091.84     18.67 o 
   4   2   4       18.43       22.32      3.15 o 
   5   2   4      684.60      618.04     13.19 o 
   6   2   4      219.52      224.49      8.66 o 
   7   2   4     1770.20     1858.40     46.57 o 
   8   2   4      273.94      303.99      6.83 o 
   9   2   4        9.51       12.05      5.05 o 
  10   2   4       34.59       32.27     10.95 o 
  11   2   4      138.84      123.06     35.82 o 
  12   2   4        0.08       -8.62     10.87 o 
   1   3   4    14669.94    13999.51    125.98 o 
   2   3   4        4.13        1.52      1.12 o 
   3   3   4    14885.92    13992.19    106.30 o 
   4   3   4     1584.81     1630.83     26.12 o 
   5   3   4        6.90        7.11      2.53 o 
   6   3   4      897.52      849.69     32.66 o 
   7   3   4       52.78       53.97      5.72 o 
   8   3   4       10.68       13.43      4.38 o 
   9   3   4        3.60       13.47      6.44 o 
  10   3   4        7.30       16.26      7.92 o 
  11   3   4       43.99       29.57     15.25 o 
   0   4   4     9373.51     8281.42    100.85 o 
   1   4   4        0.08        6.50      3.39 o 
   2   4   4      436.21      402.33      5.92 o 
   3   4   4     2561.84     2668.64     30.02 o 
   4   4   4     1080.11     1124.74     18.92 o 
   5   4   4      620.55      667.94     14.33 o 
   6   4   4      536.66      573.99     15.80 o 
   7   4   4      343.14      344.20     12.99 o 
   8   4   4      521.89      460.97     29.86 o 
   9   4   4       62.46       62.95     11.74 o 
  10   4   4       12.32        1.04     10.91 o 
  11   4   4      271.82      262.83     26.93 o 
  12   4   4       58.54       53.07     16.61 o 
   1   5   4     6702.04     5992.46     44.53 o 
   2   5   4       16.34       19.22      1.52 o 
   3   5   4     7587.85     7055.35     66.90 o 
   4   5   4      124.76      119.10      4.57 o 
   5   5   4      165.12      173.05      7.06 o 
   6   5   4      407.52      417.13     16.01 o 
   7   5   4     1216.10     1333.73     42.65 o 
   8   5   4      126.18      138.49     14.92 o 
   9   5   4      120.80      105.75     18.19 o 
  10   5   4      153.80      121.87     15.14 o 
  11   5   4       11.82       16.17      9.56 o 
  12   5   4       24.55       32.73     15.19 o 
   0   6   4      820.10      876.19     18.25 o 
   1   6   4      901.23      876.28     12.51 o 
   2   6   4      174.84      195.22      5.91 o 
   3   6   4     3547.70     3461.29     47.19 o 
   4   6   4      169.85      201.65      5.14 o 
   5   6   4      809.21      667.81     15.30 o 
   6   6   4      212.58      162.62     13.70 o 
   7   6   4      114.80      136.95     12.15 o 
   8   6   4      221.78      215.91     23.06 o 
   9   6   4       34.81       42.10     11.83 o 
  10   6   4       31.08       35.96     11.97 o 
  11   6   4       18.88       34.89     18.62 o 
   1   7   4      253.00      209.63      5.10 o 
   2   7   4      138.25      121.76      4.56 o 
   3   7   4     3926.88     3740.07     46.52 o 
   4   7   4      444.73      450.30      8.96 o 
   5   7   4     1998.20     2079.72     31.54 o 
   6   7   4      660.43      682.68     22.27 o 
   7   7   4      569.03      576.85     22.01 o 
   8   7   4        0.86       19.11      7.31 o 
   9   7   4       32.65       37.17      8.52 o 
  10   7   4        4.14       21.12      8.87 o 
  11   7   4        2.15       13.98      7.89 o 
   0   8   4      823.00     1159.40     23.94 o 
   1   8   4      727.43      971.48     17.28 o 
   2   8   4      306.09      241.90      5.52 o 
   3   8   4      191.93      160.54      3.48 o 
   4   8   4     1203.64     1404.07     26.06 o 
   5   8   4        0.85        2.00      2.70 o 
   6   8   4      118.35      128.66     10.57 o 
   7   8   4      100.91      105.75     10.86 o 
   8   8   4       39.67       16.80      6.38 o 
   9   8   4      246.10      194.19     22.44 o 
  10   8   4        1.72        0.38     13.67 o 
  11   8   4       24.15        8.30      7.90 o 
   1   9   4      126.43      142.70      4.59 o 
   2   9   4      316.65      356.40     13.17 o 
   3   9   4      174.10      199.70      5.83 o 
   4   9   4        3.49        4.97      1.55 o 
   5   9   4      155.32      150.13      7.98 o 
   6   9   4     1043.40     1158.96     25.86 o 
   7   9   4      219.82      182.70     13.88 o 
   8   9   4       31.36       19.23      5.41 o 
   9   9   4        4.60        8.68      4.66 o 
  10   9   4        7.37        8.63      6.51 o 
  11   9   4        0.01       16.05     12.93 o 
   0  10   4        2.40        3.06      3.11 o 
   1  10   4      746.20      765.70     42.50 o 
   2  10   4       64.27       52.18      5.16 o 
   3  10   4       56.61       49.53      3.85 o 
   4  10   4       96.65       81.35      6.29 o 
   5  10   4      658.21      616.61     17.05 o 
   6  10   4      751.86      800.42     25.48 o 
   7  10   4      180.72      206.21     12.83 o 
   8  10   4        1.23        6.85      5.86 o 
   9  10   4       13.91       13.59      6.21 o 
  10  10   4       16.26       24.25      7.46 o 
   1  11   4     2419.44     2650.60     41.20 o 
   2  11   4       91.28       81.97      5.14 o 
   3  11   4     1611.75     1684.86     31.05 o 
   4  11   4     1332.04     1371.07     25.02 o 
   5  11   4       36.52       29.60      4.88 o 
   6  11   4      212.85      192.68     14.33 o 
   7  11   4       42.97       25.87      6.10 o 
   8  11   4        0.01        6.91      6.07 o 
   9  11   4       40.05       21.24      7.04 o 
  10  11   4       19.74       37.64     11.08 o 
   0  12   4       40.48       42.57      9.37 o 
   1  12   4      907.42     1016.19     27.70 o 
   2  12   4     1436.47     1443.71     31.41 o 
   3  12   4      974.84     1005.43     25.88 o 
   4  12   4      162.85      167.25     11.94 o 
   5  12   4      194.03      181.67     13.71 o 
   6  12   4       39.17       37.82      7.82 o 
   7  12   4      102.18       84.27     10.89 o 
   8  12   4        0.46       31.54     17.50 o 
   9  12   4       14.78        9.47      4.61 o 
  10  12   4       56.47       45.28      9.04 o 
   1  13   4     1139.23     1157.70     32.56 o 
   2  13   4      273.43      304.30     14.52 o 
   3  13   4       27.52       20.98      4.16 o 
   4  13   4      109.67      123.16      7.89 o 
   5  13   4       28.30       19.58      5.52 o 
   6  13   4        4.38        6.55      4.67 o 
   7  13   4       14.68       17.12      6.23 o 
   8  13   4       38.51       19.01      9.70 o 
   9  13   4       15.98        6.85      9.80 o 
   0  14   4      766.48      528.60    145.61 o 
   1  14   4       46.79       44.96      7.90 o 
   2  14   4        1.64       -3.33      5.13 o 
   3  14   4      558.60      487.63     14.34 o 
   4  14   4      192.81      213.22     14.99 o 
   5  14   4        6.25        3.70      4.34 o 
   6  14   4        3.31        3.36      4.81 o 
   7  14   4       59.76       51.78      8.81 o 
   8  14   4        6.18        3.12      7.92 o 
   9  14   4       16.46        7.58      8.85 o 
   1  15   4       56.80       74.95      7.95 o 
   2  15   4      131.13      140.42     11.36 o 
   3  15   4     1037.35     1184.27     36.22 o 
   4  15   4        2.08       -6.44      6.44 o 
   5  15   4       29.88       40.66     10.12 o 
   6  15   4       79.11       51.27     11.27 o 
   7  15   4      187.77      219.34     28.23 o 
   8  15   4        8.28       -1.84     11.70 o 
   0  16   4        2.75        3.77     12.52 o 
   1  16   4       34.55       19.80      6.90 o 
   2  16   4       43.82       42.85      8.55 o 
   3  16   4       46.05       41.49      7.94 o 
   4  16   4       69.59       46.27     10.02 o 
   5  16   4       59.78       29.67      9.91 o 
   6  16   4        0.05        2.03      6.44 o 
   7  16   4       35.83       30.85     10.40 o 
   1  17   4        0.11        5.35      9.64 o 
   2  17   4      101.27       90.57     11.54 o 
   3  17   4        9.20       16.60      5.69 o 
   4  17   4       26.86       19.57      6.95 o 
   5  17   4      508.65      617.30     48.43 o 
   6  17   4       68.35       62.48     11.56 o 
   7  17   4        0.05        8.45      8.36 o 
   0  18   4      277.62      261.29     42.19 o 
   1  18   4      233.55      223.03     21.57 o 
   2  18   4       41.52       39.07      8.18 o 
   3  18   4      282.22      332.28     32.58 o 
   4  18   4        9.93       20.58      7.12 o 
   5  18   4      169.83      185.23     22.63 o 
   6  18   4        0.80       -1.45      8.37 o 
   1  19   4      164.19      122.44     13.56 o 
   2  19   4       21.11       10.53      6.70 o 
   3  19   4       10.56        1.44      8.23 o 
   4  19   4        1.30       -0.94     10.75 o 
   5  19   4      178.47      175.57     18.50 o 
   0  20   4        9.03       22.78      8.17 o 
   1  20   4        0.03       11.45      5.86 o 
   2  20   4       14.46       18.30      6.68 o 
   3  20   4       10.91       14.59      6.69 o 
   1   1   5    10196.16     9553.77     78.38 o 
   2   1   5    41038.88    44787.01    457.22 o 
   3   1   5       10.29       14.46      1.93 o 
   4   1   5      748.29      728.04     13.17 o 
   5   1   5      399.23      369.18      8.39 o 
   6   1   5      721.02      709.89     17.93 o 
   7   1   5        0.47        5.88      2.35 o 
   8   1   5      173.37      146.82     12.78 o 
   9   1   5       41.41       37.82      6.78 o 
  10   1   5       94.59       82.07     20.65 o 
  11   1   5        0.04       32.99     12.05 o 
  12   1   5        3.84       17.71     14.70 o 
   0   2   5    23837.72    23396.60    341.37 o 
   1   2   5     6089.61     5503.43     42.07 o 
   2   2   5     1123.76     1043.31      9.71 o 
   3   2   5      164.78      147.72      2.94 o 
   4   2   5      112.57      154.09      4.65 o 
   5   2   5      328.70      355.51      8.00 o 
   6   2   5       44.69       34.57      4.62 o 
   7   2   5      167.42      169.07      7.47 o 
   8   2   5      112.60      104.60     10.48 o 
   9   2   5       29.21       19.71      6.71 o 
  10   2   5       64.27       53.35     13.79 o 
  11   2   5        5.50       27.74     12.10 o 
  12   2   5        2.58       21.10     11.15 o 
   1   3   5       12.40       11.04      1.16 o 
   2   3   5      225.04      220.34      3.60 o 
   3   3   5     1162.32     1031.21     10.40 o 
   4   3   5     1540.83     1548.03     28.26 o 
   5   3   5      157.43      194.81      7.59 o 
   6   3   5      490.58      424.31     14.67 o 
   7   3   5      371.34      445.96     15.70 o 
   8   3   5       15.14       20.23      4.56 o 
   9   3   5      121.75      109.50     17.13 o 
  10   3   5      428.16      455.35     35.95 o 
  11   3   5       26.89       15.45      7.76 o 
   0   4   5    12950.18    12185.44    168.29 o 
   1   4   5       44.82       42.58      2.86 o 
   2   4   5      531.54      537.42      7.65 o 
   3   4   5     1871.62     1806.41     21.63 o 
   4   4   5        2.65        1.64      2.63 o 
   5   4   5       77.72       86.44      3.74 o 
   6   4   5      951.73     1009.89     23.11 o 
   7   4   5       85.09       99.82      8.13 o 
   8   4   5       14.90       20.47      5.46 o 
   9   4   5        6.48       21.20      7.33 o 
  10   4   5      209.41      173.87     26.37 o 
  11   4   5       15.62       18.72      9.27 o 
  12   4   5        4.93       -3.60     20.30 o 
   1   5   5      651.86      700.05     10.88 o 
   2   5   5      564.87      580.93      8.28 o 
   3   5   5      101.18      116.24      4.44 o 
   4   5   5     1149.84     1031.85     19.12 o 
   5   5   5      194.10      204.82      9.56 o 
   6   5   5      436.58      447.62     19.32 o 
   7   5   5       85.60       93.57     11.08 o 
   8   5   5     1715.54     1948.97     63.12 o 
   9   5   5       12.71       35.65      9.86 o 
  10   5   5        4.89        4.72     10.38 o 
  11   5   5       29.91       23.25     10.21 o 
  12   5   5        0.35        1.84      8.57 o 
   0   6   5     4289.66     3597.91     37.25 o 
   1   6   5      616.65      578.56      9.30 o 
   2   6   5     2159.69     2169.72     30.65 o 
   3   6   5       48.60       67.80      3.57 o 
   4   6   5     3940.01     3998.55     57.32 o 
   5   6   5       12.08       16.43      5.81 o 
   6   6   5      279.40      285.82     15.92 o 
   7   6   5       84.94       88.80     11.81 o 
   8   6   5       91.92       98.59     12.21 o 
   9   6   5      441.92      471.84     29.37 o 
  10   6   5       11.70       10.01      6.80 o 
  11   6   5      120.94       70.35     29.00 o 
   1   7   5       51.61       86.03      3.54 o 
   2   7   5     4799.42     5089.06     46.18 o 
   3   7   5      118.60      130.24      4.65 o 
   4   7   5      285.55      272.71      8.45 o 
   5   7   5       12.58       20.18      4.41 o 
   6   7   5        8.04       10.38      3.34 o 
   7   7   5        0.01       30.01      7.02 o 
   8   7   5     1184.10     1412.19     54.00 o 
   9   7   5        1.05       15.70      8.21 o 
  10   7   5        3.64       15.22      7.83 o 
  11   7   5        8.59       24.12      7.50 o 
   0   8   5     2611.62     2612.17     51.64 o 
   1   8   5     2161.33     2220.97     34.82 o 
   2   8   5      835.01      953.76     17.05 o 
   3   8   5      906.48     1044.58     14.88 o 
   4   8   5     1117.44     1025.08     22.53 o 
   5   8   5      361.94      360.59     12.42 o 
   6   8   5      262.24      274.77     11.94 o 
   7   8   5      731.03      766.92     26.82 o 
   8   8   5      190.39      184.38     21.99 o 
   9   8   5       66.64       60.85     10.01 o 
  10   8   5       13.06       21.56      7.37 o 
  11   8   5        5.33        8.07      9.30 o 
   1   9   5      356.28      358.61      7.04 o 
   2   9   5     9175.96     9513.71    121.35 o 
   3   9   5      339.92      312.05     11.84 o 
   4   9   5      147.99      145.08      7.25 o 
   5   9   5      218.98      223.80      8.28 o 
   6   9   5        6.17       18.45      4.07 o 
   7   9   5       10.22       11.52      5.08 o 
   8   9   5      294.33      310.65     24.59 o 
   9   9   5       32.53       30.71      6.38 o 
  10   9   5      144.67      116.27     21.23 o 
  11   9   5        1.82       -9.92      9.92 o 
   0  10   5     1548.65     1511.22     44.12 o 
   1  10   5      317.89      290.14      8.87 o 
   2  10   5        2.59        2.70      4.34 o 
   3  10   5        1.06       -0.92      2.73 o 
   4  10   5      154.02      100.78      5.73 o 
   5  10   5       74.95       64.64      8.61 o 
   6  10   5      129.87      150.78     10.49 o 
   7  10   5       64.96       56.19      9.60 o 
   8  10   5      282.50      280.97     20.65 o 
   9  10   5        0.96       10.31      5.39 o 
  10  10   5      107.05      119.78     14.85 o 
   1  11   5     1103.23     1087.04     24.53 o 
   2  11   5     1122.15     1081.51     23.63 o 
   3  11   5        9.76        8.83      2.04 o 
   4  11   5      825.03      885.72     21.01 o 
   5  11   5       16.52        7.90      2.99 o 
   6  11   5      304.73      327.23     15.20 o 
   7  11   5       30.88       23.60      5.25 o 
   8  11   5      207.14      219.19     20.38 o 
   9  11   5        1.13        7.54      7.11 o 
  10  11   5       83.43       79.91     15.08 o 
   0  12   5     2079.02     2182.94     63.15 o 
   1  12   5      306.19      307.25     13.43 o 
   2  12   5      213.19      216.37     13.70 o 
   3  12   5      935.34      969.92     23.85 o 
   4  12   5     6615.45     7359.29    177.48 o 
   5  12   5      434.22      490.89     11.31 o 
   6  12   5        4.97        0.55      3.96 o 
   7  12   5       94.07       83.69      9.66 o 
   8  12   5        4.61        4.23      5.50 o 
   9  12   5        4.43        3.11      5.47 o 
  10  12   5       48.50       45.70     13.02 o 
   1  13   5      421.32      426.63      6.76 o 
   2  13   5     1215.38     1301.32     23.25 o 
   3  13   5      488.73      523.47     10.64 o 
   4  13   5      123.88       75.89     11.20 o 
   5  13   5      162.69      213.37     14.14 o 
   6  13   5       67.36       56.15      7.83 o 
   7  13   5       11.01        9.25      6.29 o 
   8  13   5      200.81      194.05     20.96 o 
   9  13   5       92.49       77.86     18.79 o 
   0  14   5     3096.93     3560.15    145.31 o 
   1  14   5      154.50      144.63     10.70 o 
   2  14   5      477.66      478.01      7.12 o 
   3  14   5       90.67      100.48      8.85 o 
   4  14   5       10.00        6.61      5.28 o 
   5  14   5       11.43        7.35      4.28 o 
   6  14   5       60.23       57.29      7.71 o 
   7  14   5        6.92        6.87      6.51 o 
   8  14   5        4.52       14.41      6.75 o 
   9  14   5       45.50       40.20     13.48 o 
   1  15   5       35.69       27.67      7.42 o 
   2  15   5      859.92      951.84     30.18 o 
   3  15   5       59.13       43.76      8.35 o 
   4  15   5        3.94        3.11      6.50 o 
   5  15   5       37.97       39.39      8.73 o 
   6  15   5        0.70        4.61      7.66 o 
   7  15   5       10.35        6.51      7.48 o 
   8  15   5       27.24       20.64     10.30 o 
   0  16   5        2.75        3.50     12.99 o 
   1  16   5       10.03        5.89      5.06 o 
   2  16   5      138.39      121.11     13.60 o 
   3  16   5        0.73        1.47      5.18 o 
   4  16   5       52.87       32.61      8.89 o 
   5  16   5       19.10       17.98      7.44 o 
   6  16   5       34.70       10.13      7.81 o 
   7  16   5        1.96       -1.91      9.35 o 
   1  17   5      237.04      238.32     21.42 o 
   2  17   5      105.02      103.57     10.99 o 
   3  17   5       33.82       24.88      7.23 o 
   4  17   5        0.05       -2.43      8.25 o 
   5  17   5        7.95       -5.01     13.19 o 
   6  17   5       79.93       87.65     16.32 o 
   7  17   5       32.94       50.24      9.17 o 
   0  18   5      251.11      220.73     33.89 o 
   1  18   5       38.12       25.33      6.67 o 
   2  18   5       54.29       40.44      8.23 o 
   3  18   5       19.68       18.89      7.73 o 
   4  18   5        0.77       -1.41      7.08 o 
   5  18   5       14.88       12.94      9.10 o 
   6  18   5        0.10       -0.88      7.97 o 
   1  19   5      214.97      177.01     22.03 o 
   2  19   5        1.36        5.80      8.60 o 
   3  19   5        8.80       15.52      6.31 o 
   4  19   5      506.08      641.79     14.29 o 
   0  20   5       52.87       13.58     16.57 o 
   1  20   5       10.04        8.38      7.57 o 
   2  20   5      109.71      132.18     13.16 o 
   3  20   5        2.21        0.42      7.31 o 
   1   0   6    41014.78    43143.75   1242.88 o 
   2   0   6     1285.16     1325.14     15.82 o 
   3   0   6    11484.82    10892.32    133.72 o 
   4   0   6       33.21       49.36      4.29 o 
   5   0   6      816.27      592.71     17.48 o 
   6   0   6     5267.64     5934.12    153.57 o 
   7   0   6       96.95       93.17     15.95 o 
   8   0   6      156.42      159.52     24.04 o 
   9   0   6      203.67      230.99     25.87 o 
  10   0   6       11.34       12.09      8.96 o 
  11   0   6        6.88        3.05     17.17 o 
   1   1   6      299.73      277.98      4.87 o 
   2   1   6     8050.87     7506.74     57.09 o 
   3   1   6        7.41        2.95      1.42 o 
   4   1   6     3957.46     4117.01     55.57 o 
   5   1   6      797.25      767.06     16.49 o 
   6   1   6      859.07      910.30     22.50 o 
   7   1   6        0.54        8.65      2.92 o 
   8   1   6       21.93       21.87      6.06 o 
   9   1   6      498.51      523.22     18.80 o 
  10   1   6        5.66       -2.70      7.55 o 
  11   1   6        0.68        1.05     12.41 o 
  12   1   6       52.80       57.91     17.20 o 
   0   2   6      565.92      420.07     11.89 o 
   1   2   6      593.96      481.41      7.49 o 
   2   2   6     1724.90     1624.54     13.63 o 
   3   2   6     1143.72     1030.00      6.99 o 
   4   2   6      181.84      132.37      4.91 o 
   5   2   6     1331.94     1317.52     27.15 o 
   6   2   6      199.83      223.91     11.46 o 
   7   2   6      133.27      131.68     10.63 o 
   8   2   6        5.21       10.70      4.93 o 
   9   2   6        3.66        6.34      4.50 o 
  10   2   6        0.01       -0.58      8.80 o 
  11   2   6        0.27        1.55     18.50 o 
  12   2   6      106.67       89.73     30.74 o 
   1   3   6     6208.03     5669.88     52.65 o 
   2   3   6     2044.12     1982.72     16.58 o 
   3   3   6      252.97      202.84      3.57 o 
   4   3   6     2530.42     2349.13     44.07 o 
   5   3   6     1046.68     1004.92     19.68 o 
   6   3   6     1732.59     1769.96     48.36 o 
   7   3   6        0.91        3.67      5.24 o 
   8   3   6       49.24       32.59      5.88 o 
   9   3   6       27.61       20.72      8.27 o 
  10   3   6        0.51       21.10      8.99 o 
  11   3   6       36.12       44.16      9.37 o 
   0   4   6      311.53      271.63      8.12 o 
   1   4   6     4245.33     3823.64     30.47 o 
   2   4   6     4516.82     4178.58     33.07 o 
   3   4   6     1358.97     1264.39     16.22 o 
   4   4   6      503.17      525.08     13.93 o 
   5   4   6     2021.18     2050.10     39.65 o 
   6   4   6        6.57       10.21      2.36 o 
   7   4   6      447.53      439.23     13.18 o 
   8   4   6     1175.19     1332.68     57.34 o 
   9   4   6      100.73       89.66     15.01 o 
  10   4   6      234.02      198.28     38.92 o 
  11   4   6        0.85       -4.65      7.96 o 
  12   4   6        0.26       16.12      9.91 o 
   1   5   6     3862.19     3377.40     52.01 o 
   2   5   6     2550.01     2598.77     29.98 o 
   3   5   6      715.44      574.35      9.06 o 
   4   5   6       84.62       99.67      5.16 o 
   5   5   6     1769.05     1839.46     41.44 o 
   6   5   6     2013.02     2190.11     41.27 o 
   7   5   6      194.33      204.94     12.53 o 
   8   5   6        4.51        9.44      6.16 o 
   9   5   6      639.53      647.90     43.87 o 
  10   5   6       13.44        7.19      7.35 o 
  11   5   6        1.47        4.69      8.96 o 
   0   6   6      136.45      135.52      6.89 o 
   1   6   6     5562.33     5571.56     56.28 o 
   2   6   6     2666.96     2717.21     35.77 o 
   3   6   6      108.15       84.41      4.19 o 
   4   6   6       22.65       19.63      2.87 o 
   5   6   6     2110.83     2212.61     42.25 o 
   6   6   6      599.68      609.17     24.67 o 
   7   6   6      239.15      232.25     13.76 o 
   8   6   6     1076.14     1204.15     40.72 o 
   9   6   6       90.42       95.12     18.12 o 
  10   6   6       53.08       53.78     11.98 o 
  11   6   6        0.17       -5.81     14.03 o 
   1   7   6     2987.19     3024.24     42.18 o 
   2   7   6       14.00        9.60      2.24 o 
   3   7   6      911.47      847.84     14.56 o 
   4   7   6     2037.25     2238.78     35.59 o 
   5   7   6      982.95      998.49     21.15 o 
   6   7   6      842.35      879.07     24.00 o 
   7   7   6     2126.47     2418.73     40.56 o 
   8   7   6       97.59       85.47     11.89 o 
   9   7   6       54.39       47.32     13.49 o 
  10   7   6        0.32        4.65      9.00 o 
  11   7   6        8.41       18.72      6.51 o 
   0   8   6     2006.29     2238.14     44.85 o 
   1   8   6     1632.99     1372.95     21.32 o 
   2   8   6     3121.26     3469.08     43.25 o 
   3   8   6      406.03      395.16      9.43 o 
   4   8   6      161.21      177.35      7.18 o 
   5   8   6      679.64      710.33     16.91 o 
   6   8   6      928.30      906.28     27.52 o 
   7   8   6      327.49      362.85     19.39 o 
   8   8   6      255.70      242.05     23.28 o 
   9   8   6        0.41        8.18      6.50 o 
  10   8   6        0.21        1.60      8.35 o 
  11   8   6        0.41       12.17      6.13 o 
   1   9   6      416.34      458.34      9.84 o 
   2   9   6      399.87      412.52     12.11 o 
   3   9   6       64.04       72.75      5.11 o 
   4   9   6       20.72       18.72      3.49 o 
   5   9   6       85.84       46.66     11.43 o 
   6   9   6      711.39      712.99     24.46 o 
   7   9   6        2.64        1.02      7.07 o 
   8   9   6       13.64       13.12      8.81 o 
   9   9   6       80.91       60.51      9.51 o 
  10   9   6       22.74       21.52     10.16 o 
  11   9   6        3.04        9.50      8.58 o 
   0  10   6     2012.35     2019.15     51.08 o 
   1  10   6      159.85      145.92      5.83 o 
   2  10   6      282.18      295.70     10.51 o 
   3  10   6       55.64       55.96      3.88 o 
   4  10   6        5.14        5.30      1.90 o 
   5  10   6       19.74       24.90      3.78 o 
   6  10   6      724.45      726.77     23.87 o 
   7  10   6        4.24       14.08      4.85 o 
   8  10   6       35.91       37.45      7.70 o 
   9  10   6        4.00       -7.16      7.16 o 
  10  10   6        9.58        7.96      6.52 o 
   1  11   6       84.08       65.93      4.23 o 
   2  11   6       88.24      104.46      7.60 o 
   3  11   6      279.67      276.98      8.81 o 
   4  11   6     2727.52     2865.72     49.30 o 
   5  11   6        3.15       10.95      3.79 o 
   6  11   6      207.12      173.63     12.38 o 
   7  11   6       17.86       10.58      5.59 o 
   8  11   6       10.05       19.02      6.52 o 
   9  11   6       32.08       27.13      7.15 o 
  10  11   6        2.27      -12.02     14.49 o 
   0  12   6      907.46      745.80    113.96 o 
   1  12   6      170.78      145.24      6.21 o 
   2  12   6      574.92      507.85     14.31 o 
   3  12   6       42.47       25.22      4.39 o 
   4  12   6      258.98      258.19     17.41 o 
   5  12   6        0.46       11.25      4.18 o 
   6  12   6       52.11       30.70      6.27 o 
   7  12   6        0.19        7.08      5.14 o 
   8  12   6       42.62       30.42      8.58 o 
   9  12   6      145.12      115.47     15.64 o 
  10  12   6        5.75        6.29     14.21 o 
   1  13   6      733.34      794.28     22.61 o 
   2  13   6      209.93      223.09     12.23 o 
   3  13   6      830.68      861.30     28.35 o 
   4  13   6      144.66      141.97     10.42 o 
   5  13   6        9.79       13.73      9.58 o 
   6  13   6        0.09        8.28      4.25 o 
   7  13   6        2.12        6.37      7.70 o 
   8  13   6       13.54        5.31      9.07 o 
   9  13   6        2.83        3.71      5.80 o 
   0  14   6     1070.89     1220.53     58.21 o 
   1  14   6      578.52      546.54     16.52 o 
   2  14   6      224.97      286.21     11.82 o 
   3  14   6        0.95        4.76      4.36 o 
   4  14   6       16.37       15.33      5.02 o 
   5  14   6       70.74       68.97      8.84 o 
   6  14   6       15.01       15.60      5.02 o 
   7  14   6      389.17      403.67     41.16 o 
   8  14   6        0.14        2.36      8.77 o 
   9  14   6        9.69       11.10      6.36 o 
   1  15   6     2143.81     2489.93     57.20 o 
   2  15   6       80.89       71.75     10.70 o 
   3  15   6      487.80      503.03     24.25 o 
   4  15   6      140.84      121.72     13.48 o 
   5  15   6       61.84       64.29     10.22 o 
   6  15   6      230.72      234.31     30.43 o 
   7  15   6       15.21       17.17      7.03 o 
   8  15   6       62.40       52.86     11.32 o 
   0  16   6      929.15      989.24     43.32 o 
   1  16   6      245.45      230.64     16.44 o 
   2  16   6      192.10      172.91     14.93 o 
   3  16   6        9.49        5.71      7.47 o 
   4  16   6       46.37       47.50     12.88 o 
   5  16   6        0.14       11.55      6.34 o 
   6  16   6        1.37        4.82      8.93 o 
   7  16   6       38.82       53.12     12.32 o 
   1  17   6       33.78       26.82      6.26 o 
   2  17   6       62.44       58.80      8.97 o 
   3  17   6        3.79        2.08      6.51 o 
   4  17   6        0.36       11.59      7.49 o 
   5  17   6       17.11       12.02     10.79 o 
   6  17   6      334.50      398.71     44.84 o 
   0  18   6      507.46      340.58    141.51 o 
   1  18   6      156.86      143.59     16.58 o 
   2  18   6      166.83      134.27     12.51 o 
   3  18   6      396.39      401.40     44.19 o 
   4  18   6        0.02        1.30      6.88 o 
   5  18   6       62.01       56.64     12.65 o 
   1  19   6        4.22        3.12      8.85 o 
   2  19   6        0.72       -7.98      7.98 o 
   3  19   6      164.70      146.65     18.45 o 
   4  19   6       20.96       16.79     10.58 o 
   0  20   6      262.54      257.43     45.01 o 
   1  20   6       13.04        4.59      9.41 o 
   2  20   6        1.29       12.09      6.70 o 
   1   1   7       16.15       22.44      1.67 o 
   2   1   7    11450.68    10573.37     61.90 o 
   3   1   7     3516.83     3340.63     28.75 o 
   4   1   7      685.22      703.28     13.03 o 
   5   1   7      876.86      967.09     21.30 o 
   6   1   7       75.88       76.24      6.01 o 
   7   1   7      103.70      121.55      8.85 o 
   8   1   7      588.88      592.89     20.57 o 
   9   1   7       39.76       46.75     10.79 o 
  10   1   7       23.41       24.55      9.56 o 
  11   1   7       12.06       33.39     17.40 o 
  12   1   7        1.80       21.92     14.27 o 
   0   2   7     1460.95     1504.20     29.47 o 
   1   2   7      256.43      225.99      4.12 o 
   2   2   7     1232.76     1139.11     10.02 o 
   3   2   7     3470.45     3603.43     27.06 o 
   4   2   7     2140.81     2111.32     36.29 o 
   5   2   7       74.46       60.42      4.45 o 
   6   2   7     1817.88     1957.13     42.09 o 
   7   2   7      260.80      261.59     12.69 o 
   8   2   7       34.15       33.04      6.65 o 
   9   2   7       40.92       21.12      7.49 o 
  10   2   7      172.76      176.52     28.72 o 
  11   2   7        0.66       13.08     13.91 o 
  12   2   7        0.40       -6.18     15.32 o 
   1   3   7      317.56      232.76      4.11 o 
   2   3   7     1069.56     1017.50      9.17 o 
   3   3   7        3.53        3.34      1.83 o 
   4   3   7     3196.93     3376.41     56.92 o 
   5   3   7        5.13       13.40      2.80 o 
   6   3   7      610.97      602.88     17.98 o 
   7   3   7      269.41      287.27      5.26 o 
   8   3   7        7.94       10.94      4.80 o 
   9   3   7        1.62        2.89      5.62 o 
  10   3   7       77.26       57.45     14.10 o 
  11   3   7       80.41       65.82     16.57 o 
  12   3   7       16.58       44.26     15.00 o 
   0   4   7     1396.66     1307.08     17.74 o 
   1   4   7     2375.21     2315.32     26.65 o 
   2   4   7      535.49      600.49      9.14 o 
   3   4   7     1574.47     1530.07     22.04 o 
   4   4   7     9637.59     9830.99    144.91 o 
   5   4   7       44.25       29.09      4.19 o 
   6   4   7      207.46      201.63     13.00 o 
   7   4   7      100.34       96.65      9.38 o 
   8   4   7       44.23       49.89      9.65 o 
   9   4   7      174.73      177.30     19.50 o 
  10   4   7      183.50      149.46     17.60 o 
  11   4   7        9.31        0.69     13.32 o 
  12   4   7        1.28       45.01     12.35 o 
   1   5   7      176.18      151.79      4.16 o 
   2   5   7      941.44     1100.95     13.94 o 
   3   5   7       78.39       97.63      4.83 o 
   4   5   7      178.77      190.01      5.96 o 
   5   5   7      682.46      692.90     16.79 o 
   6   5   7      129.69      121.87      6.68 o 
   7   5   7       31.79       37.96      9.31 o 
   8   5   7       43.08       38.58      8.30 o 
   9   5   7      231.99      225.69     24.25 o 
  10   5   7       10.75       27.89     11.54 o 
  11   5   7       11.85        8.42     13.09 o 
   0   6   7    24146.35    26528.63    203.86 o 
   1   6   7     5405.29     5026.67     49.97 o 
   2   6   7       69.61       43.37      2.71 o 
   3   6   7     1453.94     1567.27     22.15 o 
   4   6   7      462.97      408.96      8.47 o 
   5   6   7     1457.42     1400.56     30.45 o 
   6   6   7       35.49       36.49      6.15 o 
   7   6   7        3.53       15.34      3.97 o 
   8   6   7      175.19      185.92     16.83 o 
   9   6   7        4.74        6.73      6.43 o 
  10   6   7        0.25       19.19      9.31 o 
  11   6   7      109.67       92.96     28.20 o 
   1   7   7      160.00      123.46      5.00 o 
   2   7   7      233.79      209.00      4.47 o 
   3   7   7      732.19      756.64     13.00 o 
   4   7   7        2.13        9.80      2.02 o 
   5   7   7      414.95      451.57     12.17 o 
   6   7   7      590.84      510.56     17.11 o 
   7   7   7      214.91      206.10     16.62 o 
   8   7   7       27.94       21.37      8.15 o 
   9   7   7      114.32       90.37     15.80 o 
  10   7   7        0.64       -7.92      8.78 o 
  11   7   7        8.16        4.35      5.62 o 
   0   8   7       18.13       19.02      2.79 o 
   1   8   7     1053.91      980.06     18.41 o 
   2   8   7      844.14      841.62     16.33 o 
   3   8   7      489.71      484.45      9.79 o 
   4   8   7      411.88      430.05     11.51 o 
   5   8   7        0.64        5.09      2.92 o 
   6   8   7      935.72     1007.77     27.30 o 
   7   8   7      217.59      221.06     17.72 o 
   8   8   7       12.13       21.93      6.86 o 
   9   8   7       47.53       31.58      7.68 o 
  10   8   7       22.54       19.55      7.05 o 
  11   8   7       29.12       36.30      6.41 o 
   1   9   7     3209.10     3321.62     48.01 o 
   2   9   7      987.57      928.76     19.71 o 
   3   9   7      869.22      839.01     15.25 o 
   4   9   7      170.38      182.91      6.77 o 
   5   9   7     2998.65     3430.04     57.66 o 
   6   9   7      845.18      924.58     28.89 o 
   7   9   7       24.88       33.02      6.99 o 
   8   9   7        7.71       -1.05      4.45 o 
   9   9   7       16.02       26.82      9.79 o 
  10   9   7        8.52       13.24      6.24 o 
   0  10   7       55.22       63.66      7.02 o 
   1  10   7      207.47      197.44      6.66 o 
   2  10   7      746.33      687.95     16.30 o 
   3  10   7       48.28       47.51      5.43 o 
   4  10   7     1111.33     1118.79     25.01 o 
   5  10   7       11.05       12.20      5.40 o 
   6  10   7       65.92       71.47      7.60 o 
   7  10   7       52.90       69.49     10.10 o 
   8  10   7       50.74       62.00     10.39 o 
   9  10   7       12.11        9.23      7.51 o 
  10  10   7       43.58       36.65      8.41 o 
   1  11   7      897.16      868.62     16.80 o 
   2  11   7     1242.00     1225.17     31.31 o 
   3  11   7       30.38       31.95      3.90 o 
   4  11   7     1177.78     1223.13     23.78 o 
   5  11   7     1273.43     1360.50     29.79 o 
   6  11   7        6.75       22.82     13.53 o 
   7  11   7      280.40      269.19     22.26 o 
   8  11   7       83.10       55.54      8.75 o 
   9  11   7       65.10       51.28      8.92 o 
  10  11   7        3.02       11.96      6.71 o 
   0  12   7     4913.15     5311.84    173.60 o 
   1  12   7     1940.10     2033.58     36.67 o 
   2  12   7     1696.48     1868.37     34.20 o 
   3  12   7      166.55      176.35     10.88 o 
   4  12   7      101.29      106.37      8.01 o 
   5  12   7        7.92        4.35      4.19 o 
   6  12   7       11.82        3.70      4.83 o 
   7  12   7       90.44      112.61     12.00 o 
   8  12   7       35.38       43.88      8.09 o 
   9  12   7        0.01        7.67      5.83 o 
   1  13   7     1005.33     1026.61     28.68 o 
   2  13   7       26.50       28.66      4.57 o 
   3  13   7      166.75      176.29     12.87 o 
   4  13   7      216.71      221.37     10.80 o 
   5  13   7      888.99      962.16     27.50 o 
   6  13   7        2.49        2.71      5.19 o 
   7  13   7       12.36       13.55      6.77 o 
   8  13   7       26.39       34.84      8.06 o 
   9  13   7        9.25        6.01     10.78 o 
   0  14   7      981.71     1160.92     69.39 o 
   1  14   7      844.54      892.31     30.72 o 
   2  14   7       24.55       20.59      5.18 o 
   3  14   7      288.07      249.98     11.44 o 
   4  14   7      112.04      122.27     10.08 o 
   5  14   7       71.50       73.22     10.30 o 
   6  14   7        2.10        1.00      9.03 o 
   7  14   7       73.56       53.56     11.37 o 
   8  14   7       30.44       24.39      8.22 o 
   1  15   7      370.54      296.46     38.34 o 
   2  15   7      180.24      180.42     13.78 o 
   3  15   7      172.19      177.30     17.59 o 
   4  15   7       18.75       14.20      7.54 o 
   5  15   7       24.09       60.62     36.71 o 
   6  15   7        1.36       20.40      5.23 o 
   7  15   7       21.22       28.17     14.62 o 
   8  15   7        1.75        1.01     10.98 o 
   0  16   7       15.16        5.95      8.98 o 
   1  16   7      278.50      288.71     15.54 o 
   2  16   7       27.93       17.02      6.91 o 
   3  16   7      201.75      188.37     16.93 o 
   4  16   7       61.42       91.30     11.55 o 
   5  16   7      155.42      145.28     14.97 o 
   6  16   7      178.85      153.41     19.00 o 
   7  16   7      102.57      124.50     22.42 o 
   1  17   7      167.99      148.86     13.52 o 
   2  17   7       41.07       54.85      9.53 o 
   3  17   7        0.31       20.47      5.13 o 
   4  17   7       14.31        7.47      8.71 o 
   5  17   7       59.34       62.63     10.98 o 
   6  17   7        2.46      -13.72     13.72 o 
   0  18   7       35.88       46.41     15.29 o 
   1  18   7       45.33       25.74      7.62 o 
   2  18   7        0.12       11.09      6.76 o 
   3  18   7       20.11       18.29      9.64 o 
   4  18   7       14.05        8.84      8.57 o 
   5  18   7       37.70       55.75     15.88 o 
   1  19   7       44.79       52.23      7.55 o 
   2  19   7      112.47      131.28     18.81 o 
   3  19   7      113.80       77.84     15.31 o 
   4  19   7       37.23       23.75     10.86 o 
   0  20   7      119.98       88.85     19.01 o 
   1  20   7       19.82       11.11      5.92 o 
   2  20   7      108.52      119.85     17.47 o 
   0   0   8    30479.03    31237.05    366.68 o 
   1   0   8     1257.33     1542.08     19.33 o 
   2   0   8     4574.01     4473.54     46.09 o 
   3   0   8     1553.12     1529.90     27.67 o 
   4   0   8    24693.33    24310.77    477.50 o 
   5   0   8     4500.91     4666.21    159.07 o 
   6   0   8      661.18      640.03     27.80 o 
   7   0   8      161.97      200.08     25.70 o 
   8   0   8     1023.01     1094.60     54.96 o 
   9   0   8        0.19        5.53      5.26 o 
  10   0   8      137.60      102.20     36.84 o 
  11   0   8       70.31      103.75     32.21 o 
  12   0   8        1.51       30.27     21.78 o 
   1   1   8       44.59       28.02      1.99 o 
   2   1   8     2917.80     2934.95     32.86 o 
   3   1   8      243.56      206.71      5.66 o 
   4   1   8     2556.18     2631.61     42.99 o 
   5   1   8     1166.13     1218.47     22.94 o 
   6   1   8       13.79       30.99     14.15 o 
   7   1   8       88.01       77.59     10.17 o 
   8   1   8       23.13       36.41      7.84 o 
   9   1   8       66.11       58.81     11.00 o 
  10   1   8      191.58      163.29     31.76 o 
  11   1   8       19.90       22.27     15.03 o 
  12   1   8       15.72       21.78     19.84 o 
   0   2   8    12914.52    12300.99    121.89 o 
   1   2   8      966.93      810.24      7.98 o 
   2   2   8     1026.49     1017.16     13.12 o 
   3   2   8     1273.39     1042.54      9.80 o 
   4   2   8       87.77      106.87      6.43 o 
   5   2   8       47.53       52.39      4.15 o 
   6   2   8     1156.96     1126.87     26.89 o 
   7   2   8       19.23       21.69      4.28 o 
   8   2   8      770.77      882.78     30.65 o 
   9   2   8       10.39        8.88      4.86 o 
  10   2   8       48.57       44.22     10.95 o 
  11   2   8       15.56       34.09     14.33 o 
  12   2   8       20.27      -16.98     21.23 o 
   1   3   8      760.17      825.14     13.25 o 
   2   3   8     1363.86     1041.19     13.24 o 
   3   3   8      401.57      447.19      7.94 o 
   4   3   8      235.46      279.43      6.47 o 
   5   3   8       42.80       47.45      5.87 o 
   6   3   8     1333.76     1413.83     33.45 o 
   7   3   8       59.14       67.21      7.07 o 
   8   3   8      253.67      282.34     11.28 o 
   9   3   8       35.97       23.02     10.14 o 
  10   3   8        2.08        6.70      6.94 o 
  11   3   8        0.89        0.04     15.32 o 
  12   3   8        2.76       14.31      9.82 o 
   0   4   8     4509.72     4292.83     66.99 o 
   1   4   8     2311.29     2235.87     27.38 o 
   2   4   8     2562.71     2692.46     31.84 o 
   3   4   8      837.39      807.36     22.08 o 
   4   4   8      340.19      348.83     25.02 o 
   5   4   8     1794.05     1882.17     44.85 o 
   6   4   8     2337.62     2535.45     42.30 o 
   7   4   8        7.96       11.54      2.95 o 
   8   4   8       35.61       29.24      8.03 o 
   9   4   8      307.43      308.15     32.05 o 
  10   4   8        5.30        2.57     11.57 o 
  11   4   8        9.03       -3.31      9.20 o 
   1   5   8     3176.12     3263.24     14.90 o 
   2   5   8     4175.78     3938.15     51.94 o 
   3   5   8       35.34       16.98      1.84 o 
   4   5   8      327.33      300.81      6.65 o 
   5   5   8      483.53      460.76     16.10 o 
   6   5   8      771.65      786.53     20.48 o 
   7   5   8       22.31       12.46      4.83 o 
   8   5   8      428.22      450.83     27.93 o 
   9   5   8       79.04       85.56     23.90 o 
  10   5   8        0.27        6.84      7.03 o 
  11   5   8        3.15        8.16      7.02 o 
   0   6   8    11078.96    11448.44    209.50 o 
   1   6   8     7943.68     8111.32     83.32 o 
   2   6   8     2070.44     2199.23     32.10 o 
   3   6   8      262.32      275.44      5.57 o 
   4   6   8      766.86      768.19     16.08 o 
   5   6   8       54.29       64.94      6.14 o 
   6   6   8      141.06      135.66      6.37 o 
   7   6   8        9.65       16.13      4.59 o 
   8   6   8       18.29       15.15      8.09 o 
   9   6   8       19.24       22.26     10.73 o 
  10   6   8        0.08       13.20      5.99 o 
  11   6   8        0.52        7.55      5.03 o 
   1   7   8    10723.90    11523.99    143.12 o 
   2   7   8       25.00       19.89      3.13 o 
   3   7   8      881.47      838.14     16.29 o 
   4   7   8      174.00      176.74      7.07 o 
   5   7   8      192.07      199.13     10.00 o 
   6   7   8       60.19       69.36      8.39 o 
   7   7   8      188.87      184.84     16.10 o 
   8   7   8       31.20       23.56      6.85 o 
   9   7   8       13.10       18.55      8.75 o 
  10   7   8       38.20       38.45      8.27 o 
  11   7   8        0.02        7.50      5.89 o 
   0   8   8      269.58      223.61      6.45 o 
   1   8   8     1466.67     1516.09     23.74 o 
   2   8   8     2972.72     3212.95     47.81 o 
   3   8   8       73.33       99.70      5.62 o 
   4   8   8        4.43        5.18      3.04 o 
   5   8   8      309.91      304.96     10.64 o 
   6   8   8      344.24      398.01     10.56 o 
   7   8   8       54.40       40.81      7.56 o 
   8   8   8      142.20      134.76     11.70 o 
   9   8   8      112.68       92.47     13.66 o 
  10   8   8       17.40       21.33      7.96 o 
  11   8   8        0.61        7.68      6.57 o 
   1   9   8       31.99       34.38      3.76 o 
   2   9   8        5.52        8.18      1.93 o 
   3   9   8       35.14       32.34      4.86 o 
   4   9   8      555.90      564.97     15.28 o 
   5   9   8      352.28      362.76     10.87 o 
   6   9   8       22.28       14.58      5.09 o 
   7   9   8       68.54       60.71      8.09 o 
   8   9   8       37.38       43.80      7.80 o 
   9   9   8       47.97       31.22      8.20 o 
  10   9   8        8.49        4.40      8.69 o 
   0  10   8     4347.99     4583.65     83.30 o 
   1  10   8       95.52       91.74      4.42 o 
   2  10   8      362.94      353.96     11.68 o 
   3  10   8      370.95      394.33     12.59 o 
   4  10   8      298.03      306.70      5.86 o 
   5  10   8      194.87      167.02     11.08 o 
   6  10   8       76.41       61.57      6.42 o 
   7  10   8      440.94      434.90     26.07 o 
   8  10   8        5.60        8.74      4.87 o 
   9  10   8        6.55        6.90      5.15 o 
  10  10   8       32.62       27.91      7.29 o 
   1  11   8        0.73       -2.35      2.80 o 
   2  11   8      652.23      725.72     20.21 o 
   3  11   8        8.20       12.88      3.55 o 
   4  11   8        1.94        9.05      5.57 o 
   5  11   8      145.30      137.96      9.47 o 
   6  11   8       17.27       17.06      6.50 o 
   7  11   8      129.29      129.47     12.65 o 
   8  11   8        5.06        7.14      5.58 o 
   9  11   8       18.02       15.63      5.18 o 
  10  11   8       14.60       27.59      9.76 o 
   0  12   8      877.58      878.93     28.85 o 
   1  12   8        0.33        3.28      3.07 o 
   2  12   8        7.93        9.68      3.41 o 
   3  12   8      506.89      499.27     10.10 o 
   4  12   8     1157.34     1314.55     29.45 o 
   5  12   8      503.69      497.31     18.80 o 
   6  12   8        4.84       15.31      4.61 o 
   7  12   8       20.85       24.01      4.32 o 
   8  12   8       67.08       55.36     12.24 o 
   9  12   8       17.64       26.38      7.43 o 
   1  13   8     1259.02     1384.24     24.08 o 
   2  13   8      794.70      804.47     24.70 o 
   3  13   8       36.25       33.28      6.80 o 
   4  13   8        1.07        3.97      3.66 o 
   5  13   8        0.46       -3.29      5.00 o 
   6  13   8      170.72      148.65     16.27 o 
   7  13   8       17.15       18.83      5.82 o 
   8  13   8        2.07       15.27      5.24 o 
   9  13   8        4.70       15.09      6.59 o 
   0  14   8      550.36      541.04     43.07 o 
   1  14   8       19.55        5.56      4.90 o 
   2  14   8       71.42       69.11      8.96 o 
   3  14   8      102.96      106.08      8.76 o 
   4  14   8        0.75       14.88      7.07 o 
   5  14   8      113.84      132.58     18.40 o 
   6  14   8        1.43       -6.05      6.05 o 
   7  14   8       50.39       31.69     10.74 o 
   8  14   8      104.42       98.61     17.03 o 
   1  15   8      252.36      278.96     19.57 o 
   2  15   8      329.64      396.64     49.64 o 
   3  15   8       11.23       14.77      4.94 o 
   4  15   8        9.53        5.78      7.65 o 
   5  15   8        0.88        6.49      8.13 o 
   6  15   8      166.47      198.66     19.20 o 
   7  15   8       16.64        7.37     27.13 o 
   8  15   8        7.72       22.57      9.10 o 
   0  16   8      195.51      180.75     17.34 o 
   1  16   8      384.99      391.95     19.91 o 
   2  16   8      156.47      142.11     15.75 o 
   3  16   8       26.12       34.98      7.91 o 
   4  16   8       26.02       22.59      6.26 o 
   5  16   8        7.28       12.72      6.18 o 
   6  16   8       71.52       89.44     13.28 o 
   7  16   8        1.06        6.06     15.41 o 
   1  17   8        5.43        2.93      5.48 o 
   2  17   8      598.17      657.47     32.40 o 
   3  17   8      292.20      283.42     34.68 o 
   4  17   8      280.09      234.93     29.19 o 
   5  17   8        0.01       21.17     14.44 o 
   6  17   8       36.43       29.01     10.06 o 
   0  18   8      240.33      134.94     50.38 o 
   1  18   8      292.56      307.31     28.96 o 
   2  18   8        6.73       20.07      7.03 o 
   3  18   8        1.77       10.70      7.97 o 
   4  18   8      129.94      166.19     19.89 o 
   5  18   8       22.37       10.40     10.35 o 
   1  19   8       41.64       57.04      6.92 o 
   2  19   8       12.38        5.27      9.11 o 
   3  19   8        8.05       14.54      8.76 o 
   4  19   8       29.38       42.40     10.52 o 
   0  20   8      148.05       94.99     24.90 o 
   1  20   8        7.96       11.57      6.13 o 
   2  20   8        0.03       -3.01     10.78 o 
   1   1   9      247.37      287.47      5.07 o 
   2   1   9      305.65      325.23      5.51 o 
   3   1   9     5644.92     5576.11     59.00 o 
   4   1   9    10471.34    10554.91    115.25 o 
   5   1   9     2064.96     2160.50     52.58 o 
   6   1   9     2869.78     3061.75     57.77 o 
   7   1   9       56.94       50.70      6.92 o 
   8   1   9        1.29        5.63      4.09 o 
   9   1   9        0.15        2.05      5.10 o 
  10   1   9       53.55       50.03     16.53 o 
  11   1   9       27.66       16.98     14.41 o 
  12   1   9       20.95       31.40     15.14 o 
   0   2   9    10654.77     9545.39    133.36 o 
   1   2   9      165.76      122.89      3.53 o 
   2   2   9        4.31        9.86      3.53 o 
   3   2   9      976.97     1039.52     16.97 o 
   4   2   9      213.63      267.86      6.56 o 
   5   2   9     1416.82     1537.94     37.03 o 
   6   2   9      330.18      295.57     14.12 o 
   7   2   9      724.93      801.92     25.96 o 
   8   2   9       14.02       10.41      7.04 o 
   9   2   9       14.51       14.73      7.29 o 
  10   2   9        5.81        6.11      7.85 o 
  11   2   9       27.55       11.44     18.64 o 
   1   3   9     3144.06     2900.49     35.29 o 
   2   3   9      887.52      866.06     14.90 o 
   3   3   9     1078.33     1029.47     16.18 o 
   4   3   9      417.24      415.79      9.14 o 
   5   3   9       17.34       11.02      2.76 o 
   6   3   9      269.28      294.78     15.24 o 
   7   3   9      182.48      208.30      9.10 o 
   8   3   9      174.01      159.59     14.00 o 
   9   3   9        0.14       -1.04      7.48 o 
  10   3   9        8.58       11.22      5.72 o 
  11   3   9       50.40       26.34     10.36 o 
   0   4   9     2957.19     2969.99     56.37 o 
   1   4   9     4676.94     4513.16     38.46 o 
   2   4   9     1109.52      984.60     21.05 o 
   3   4   9       20.86       54.63      3.96 o 
   4   4   9      919.04      872.91     17.01 o 
   5   4   9      295.36      297.24     11.07 o 
   6   4   9        1.12        4.45      3.38 o 
   7   4   9        9.05       11.18      4.12 o 
   8   4   9       84.68       80.82     11.16 o 
   9   4   9      103.03       88.16     13.96 o 
  10   4   9       19.02       13.22      7.88 o 
  11   4   9        2.81       -3.04      7.22 o 
   1   5   9     3527.69     3874.38     54.12 o 
   2   5   9      150.38      174.20      7.32 o 
   3   5   9     1548.09     1631.98     25.35 o 
   4   5   9     1637.92     1754.42     29.77 o 
   5   5   9      776.71      733.28     17.07 o 
   6   5   9      320.82      313.89     13.68 o 
   7   5   9       47.70       34.34      5.92 o 
   8   5   9        3.00        3.65      6.19 o 
   9   5   9       24.45       32.78     10.34 o 
  10   5   9        1.18       13.97      9.71 o 
  11   5   9       33.40       31.45      7.50 o 
   0   6   9      488.39      571.92     20.98 o 
   1   6   9    12124.17    11914.86    125.51 o 
   2   6   9      323.16      309.53      7.34 o 
   3   6   9       67.15       47.66      3.25 o 
   4   6   9       56.19       50.64      5.65 o 
   5   6   9     2581.12     2601.23     37.87 o 
   6   6   9       62.01       40.00      5.39 o 
   7   6   9     2428.39     2764.13     69.39 o 
   8   6   9      685.26      793.58     33.05 o 
   9   6   9      190.29      197.37     22.57 o 
  10   6   9       17.59       22.33      7.86 o 
  11   6   9        7.59        2.51      5.67 o 
   1   7   9      853.55      819.03     16.13 o 
   2   7   9       33.71       43.64      4.76 o 
   3   7   9      673.82      646.99     15.05 o 
   4   7   9     1382.05     1388.55     28.55 o 
   5   7   9      717.78      710.49     17.65 o 
   6   7   9     1276.11     1476.88     29.82 o 
   7   7   9      120.60      110.06      8.83 o 
   8   7   9       13.39       18.68      7.15 o 
   9   7   9       51.40       61.73     10.40 o 
  10   7   9       48.14       52.91     16.23 o 
  11   7   9       13.01       14.41      6.66 o 
   0   8   9      105.42      136.42      5.10 o 
   1   8   9       39.01       52.86      3.48 o 
   2   8   9      203.73      234.01      9.25 o 
   3   8   9     1753.67     1767.78     36.63 o 
   4   8   9      395.99      458.99     12.23 o 
   5   8   9     1025.25      998.27     26.35 o 
   6   8   9       34.81       43.65      6.58 o 
   7   8   9     1014.57     1107.70     44.52 o 
   8   8   9       18.63       16.42      5.80 o 
   9   8   9       48.68       47.45     10.20 o 
  10   8   9       10.67        4.00      6.76 o 
  11   8   9       19.09       19.15      6.85 o 
   1   9   9      775.62      727.87     14.58 o 
   2   9   9      184.67      195.53      8.67 o 
   3   9   9     2412.52     2496.77     37.03 o 
   4   9   9      154.59      150.24      8.23 o 
   5   9   9      222.78      247.21      8.44 o 
   6   9   9      179.15      183.28     11.92 o 
   7   9   9        2.07        2.46      5.97 o 
   8   9   9        5.46       11.61      5.01 o 
   9   9   9        7.55       15.24      5.33 o 
  10   9   9       10.44        6.63      5.90 o 
   0  10   9      449.05      414.47     17.90 o 
   1  10   9       24.72       15.88      3.36 o 
   2  10   9      311.27      296.73     11.20 o 
   3  10   9     1028.55     1111.13     28.56 o 
   4  10   9      769.74      808.87     20.98 o 
   5  10   9      186.85      183.85     10.21 o 
   6  10   9        4.37       12.22      3.80 o 
   7  10   9      129.55      136.60     17.71 o 
   8  10   9        0.12        6.69      4.25 o 
   9  10   9        0.15        2.61      4.62 o 
  10  10   9        2.67       15.17      9.03 o 
   1  11   9      116.65      111.15      6.91 o 
   2  11   9     3066.41     3236.95     66.51 o 
   3  11   9     1475.10     1710.92     32.61 o 
   4  11   9      534.28      534.26     14.11 o 
   5  11   9      109.55      119.52      9.36 o 
   6  11   9      123.61      124.44     10.19 o 
   7  11   9       15.66        5.81      4.00 o 
   8  11   9        1.32        4.96      6.51 o 
   9  11   9       43.48       25.90      6.26 o 
  10  11   9       12.98       17.52      5.02 o 
   0  12   9       39.96       42.02      6.55 o 
   1  12   9      759.05      863.06     20.46 o 
   2  12   9       55.49       52.76      6.33 o 
   3  12   9     1358.18     1473.97     30.47 o 
   4  12   9       53.64       89.53      8.46 o 
   5  12   9      417.82      471.25     19.19 o 
   6  12   9       54.89       59.23     10.86 o 
   7  12   9      104.66      101.07     10.58 o 
   8  12   9       12.76       13.27      6.01 o 
   9  12   9        9.41       16.07      7.86 o 
   1  13   9     1236.81     1340.47     22.38 o 
   2  13   9        7.54        6.45      4.45 o 
   3  13   9      203.76      251.74     10.90 o 
   4  13   9      464.16      518.86     21.00 o 
   5  13   9        4.77       10.44      4.94 o 
   6  13   9      196.38      201.15     24.89 o 
   7  13   9       16.02        9.29      4.77 o 
   8  13   9        1.41       13.32      8.79 o 
   9  13   9       66.51       61.27      9.17 o 
   0  14   9      290.07      334.73     17.64 o 
   1  14   9      158.36      161.68      9.03 o 
   2  14   9       52.42       48.88      6.99 o 
   3  14   9     1002.13     1099.05     28.57 o 
   4  14   9       54.42       44.37      6.71 o 
   5  14   9      329.05      306.95     24.87 o 
   6  14   9      309.51      221.59     37.01 o 
   7  14   9      135.52      129.40     19.22 o 
   8  14   9       39.95       19.24     12.10 o 
   1  15   9      110.83      126.40     10.11 o 
   2  15   9       80.44       88.39     11.88 o 
   3  15   9       96.20       86.73      9.46 o 
   4  15   9       68.34       54.36     11.09 o 
   5  15   9        1.02        7.26     10.13 o 
   6  15   9       15.89       25.98     14.52 o 
   7  15   9       24.62       44.41     13.64 o 
   8  15   9       84.08       77.59     17.17 o 
   0  16   9       30.57       31.29      9.47 o 
   1  16   9      629.67      732.12     34.23 o 
   2  16   9        0.25       -5.67      5.67 o 
   3  16   9       64.77       41.80      7.74 o 
   4  16   9       58.02       54.90     10.26 o 
   5  16   9       32.74       33.13      9.35 o 
   6  16   9        1.44       21.50      6.67 o 
   7  16   9      100.54       82.55     16.24 o 
   1  17   9      176.82      169.53     16.37 o 
   2  17   9       22.26       15.04      4.36 o 
   3  17   9      411.26      500.40     65.28 o 
   4  17   9       32.09       33.34     10.05 o 
   5  17   9       26.84       29.64      8.45 o 
   6  17   9        4.39       12.61     11.01 o 
   0  18   9       34.89       47.61     13.11 o 
   1  18   9        3.56        8.33      7.90 o 
   2  18   9       17.00       17.25      6.85 o 
   3  18   9       10.79        7.29      8.29 o 
   4  18   9       20.27       25.39     10.90 o 
   5  18   9       49.78       62.16     10.51 o 
   1  19   9        6.42        8.55      6.69 o 
   2  19   9      137.04      116.85     17.48 o 
   3  19   9        1.27       -0.13     13.13 o 
   0  20   9        4.67       14.28      8.95 o 
   1  20   9        0.88       16.02      7.42 o 
   0   0  10   102714.16   137199.91    178.50 o 
   1   0  10     3836.34     3634.62     43.47 o 
   2   0  10       30.71       18.92      2.09 o 
   3   0  10    18277.04    19012.80    305.51 o 
   4   0  10     1588.63     1315.62     34.67 o 
   5   0  10     3309.25     3445.30    102.95 o 
   6   0  10      782.66      825.63     35.25 o 
   7   0  10      137.28      133.14     17.59 o 
   8   0  10      190.85      207.47     22.37 o 
   9   0  10      124.40      136.63     16.81 o 
  10   0  10      100.28       91.16     30.19 o 
  11   0  10       83.58       98.58    100.89 o 
   1   1  10        4.23       15.12      2.04 o 
   2   1  10     1935.07     1833.42     25.76 o 
   3   1  10      353.45      301.99      6.63 o 
   4   1  10     1280.98     1189.73     20.91 o 
   5   1  10     1777.95     1944.73     52.95 o 
   6   1  10      272.89      263.37     14.92 o 
   7   1  10       55.38       67.47     10.61 o 
   8   1  10      269.38      299.46      9.63 o 
   9   1  10      359.06      411.08     22.38 o 
  10   1  10        3.92       -1.27      7.86 o 
  11   1  10       85.18       76.20     16.68 o 
   0   2  10     3996.24     4116.42     99.39 o 
   1   2  10       46.80       60.52      4.27 o 
   2   2  10      607.52      489.77     21.18 o 
   3   2  10      341.58      315.45      6.85 o 
   4   2  10       30.15       32.04      3.33 o 
   5   2  10     1108.72     1136.60     27.63 o 
   6   2  10      373.85      384.24     14.71 o 
   7   2  10      412.39      434.53     14.23 o 
   8   2  10       59.22       72.19      8.68 o 
   9   2  10       40.11       37.74      6.98 o 
  10   2  10       42.35       34.48     12.29 o 
  11   2  10       79.94       66.40     20.75 o 
   1   3  10     1611.30     1606.74     21.52 o 
   2   3  10    10714.68    10332.93    141.85 o 
   3   3  10     2919.28     3436.54     53.38 o 
   4   3  10      297.43      295.55      6.22 o 
   5   3  10      880.03      897.30     21.22 o 
   6   3  10      537.36      510.30     16.27 o 
   7   3  10       86.87      104.13     13.89 o 
   8   3  10       18.19       21.17      6.03 o 
   9   3  10      102.32      112.16     17.85 o 
  10   3  10        7.62       11.08      6.01 o 
  11   3  10       58.12       74.96     15.76 o 
   0   4  10     3412.01     3457.94     86.16 o 
   1   4  10     3171.46     3306.56     51.25 o 
   2   4  10      138.39      167.80      6.76 o 
   3   4  10     1425.92     1437.95     24.17 o 
   4   4  10      153.32      156.04      6.04 o 
   5   4  10     1877.29     2057.62     29.28 o 
   6   4  10     1051.54     1155.56     30.41 o 
   7   4  10      108.49      115.00     11.24 o 
   8   4  10      277.49      261.63     16.07 o 
   9   4  10      312.33      281.21     32.66 o 
  10   4  10       87.50       98.90     11.47 o 
  11   4  10       56.64       64.87     16.51 o 
   1   5  10      325.31      371.01      8.50 o 
   2   5  10     1966.90     1983.50     36.19 o 
   3   5  10      359.59      380.46      9.39 o 
   4   5  10       51.16       50.37      5.38 o 
   5   5  10        3.72        5.05      3.18 o 
   6   5  10      327.55      315.16      7.25 o 
   7   5  10      309.04      294.86     10.78 o 
   8   5  10        2.89        6.53      7.13 o 
   9   5  10      205.00      197.46     26.94 o 
  10   5  10       27.19       34.05      7.79 o 
  11   5  10       15.02       18.99      6.64 o 
   0   6  10     2503.62     2555.92     64.17 o 
   1   6  10     1364.24     1452.32     24.53 o 
   2   6  10        0.21        3.75      4.04 o 
   3   6  10      675.16      720.91     15.68 o 
   4   6  10        8.35       17.40      4.60 o 
   5   6  10      170.85      167.73      8.50 o 
   6   6  10       48.53       51.73      5.61 o 
   7   6  10       64.35       59.97     10.47 o 
   8   6  10      132.82      146.53     14.23 o 
   9   6  10       42.32       43.31     10.31 o 
  10   6  10       43.63       40.28      8.81 o 
  11   6  10       13.05       16.77      5.46 o 
   1   7  10      372.44      287.62      7.50 o 
   2   7  10       13.11        9.52      2.86 o 
   3   7  10      327.81      308.83     10.71 o 
   4   7  10      532.52      502.35     12.88 o 
   5   7  10     3287.51     3725.64     82.91 o 
   6   7  10      148.68      154.72      9.78 o 
   7   7  10        6.15       12.58      4.39 o 
   8   7  10      130.70      122.42     12.60 o 
   9   7  10       11.49       12.49      5.61 o 
  10   7  10       16.09        8.66     15.84 o 
  11   7  10        1.49       10.21      6.82 o 
   0   8  10      967.97      783.21     20.45 o 
   1   8  10     5795.09     6239.73     89.18 o 
   2   8  10     1901.25     1841.54     39.96 o 
   3   8  10      228.12      212.27     11.91 o 
   4   8  10     1182.78     1277.59     34.95 o 
   5   8  10      602.74      644.41     17.31 o 
   6   8  10      181.81      206.85     12.24 o 
   7   8  10       49.31       46.37      7.71 o 
   8   8  10       31.87       28.25      6.30 o 
   9   8  10        9.92       15.31      5.80 o 
  10   8  10        1.89        7.02      6.22 o 
   1   9  10      638.65      679.99     15.69 o 
   2   9  10      314.37      324.60     12.47 o 
   3   9  10     1270.09     1390.07     34.28 o 
   4   9  10      332.49      341.86      6.41 o 
   5   9  10      228.58      261.74      7.92 o 
   6   9  10       75.61       86.57      7.83 o 
   7   9  10      362.33      360.04     22.87 o 
   8   9  10        9.53       20.39      5.53 o 
   9   9  10       34.45       34.61      7.60 o 
  10   9  10       12.14        8.45      5.85 o 
   0  10  10      155.30      175.02     13.31 o 
   1  10  10      202.08      187.89      8.00 o 
   2  10  10      465.20      439.47     13.73 o 
   3  10  10      774.69      760.09     21.36 o 
   4  10  10       76.51       85.42      8.58 o 
   5  10  10        4.57        2.03      7.32 o 
   6  10  10      847.99      976.68     24.23 o 
   7  10  10       19.18       15.02      6.04 o 
   8  10  10        9.44        9.78      5.76 o 
   9  10  10        0.68        9.58      6.85 o 
  10  10  10        3.27        8.80      5.66 o 
   1  11  10       74.63       79.59      6.28 o 
   2  11  10      866.95      885.49     23.60 o 
   3  11  10      410.92      461.95     12.53 o 
   4  11  10      407.41      479.89      6.51 o 
   5  11  10      440.93      465.88     15.72 o 
   6  11  10        0.00        1.30      6.63 o 
   7  11  10       26.14       22.78      5.64 o 
   8  11  10      102.57      100.69     12.17 o 
   9  11  10        0.04        2.77      7.34 o 
   0  12  10     3134.84     3326.34     72.60 o 
   1  12  10      608.27      673.73     17.46 o 
   2  12  10        8.69        8.52      3.28 o 
   3  12  10      720.55      658.85     22.89 o 
   4  12  10       94.55      102.11      8.42 o 
   5  12  10       12.74       10.65      4.50 o 
   6  12  10        1.05        8.35      4.60 o 
   7  12  10       13.73       11.37      4.97 o 
   8  12  10       34.39       33.92      8.04 o 
   9  12  10       98.99       74.80     14.68 o 
   1  13  10       42.94       33.97      5.49 o 
   2  13  10      656.70      653.54     21.41 o 
   3  13  10      178.80      199.18     12.20 o 
   4  13  10        5.89       15.34      9.12 o 
   5  13  10      134.92      109.85     12.15 o 
   6  13  10      133.63      129.82     12.70 o 
   7  13  10       26.84       25.77      9.03 o 
   8  13  10        0.13        8.38      6.67 o 
   9  13  10        9.32       16.42      8.29 o 
   0  14  10       11.01       34.87      7.41 o 
   1  14  10        8.68       15.97      4.16 o 
   2  14  10       16.41       14.38      4.57 o 
   3  14  10      330.82      383.21     19.19 o 
   4  14  10        2.04        6.75      4.59 o 
   5  14  10       30.10       28.77      7.20 o 
   6  14  10      185.75      179.43     28.06 o 
   7  14  10      149.52      125.93     18.02 o 
   8  14  10       19.49        3.18      7.76 o 
   1  15  10       67.78       79.56      9.17 o 
   2  15  10      238.71      212.92     26.04 o 
   3  15  10        2.67        8.18      5.22 o 
   4  15  10        8.07        6.67      6.97 o 
   5  15  10      225.25      222.32     32.51 o 
   6  15  10       88.33      102.76     23.23 o 
   7  15  10        0.41       -1.22      8.70 o 
   0  16  10        0.06        4.93      8.49 o 
   1  16  10        2.46        0.09      4.91 o 
   2  16  10        8.16       12.43      5.72 o 
   3  16  10       55.92       50.55     10.36 o 
   4  16  10      146.27      104.21     14.89 o 
   5  16  10        3.80       14.82      7.43 o 
   6  16  10        7.22        2.46      9.42 o 
   7  16  10       42.98       52.50     19.32 o 
   1  17  10      111.97      137.29     12.24 o 
   2  17  10       12.84       20.98      5.77 o 
   3  17  10      268.05      199.42     35.17 o 
   4  17  10       47.00       40.90     10.67 o 
   5  17  10        0.08        4.12     13.15 o 
   6  17  10       27.67       32.89     15.20 o 
   0  18  10      640.46      761.24     84.13 o 
   1  18  10       40.19       31.31      9.54 o 
   2  18  10        6.71        1.69      7.33 o 
   3  18  10        5.98        4.01     14.76 o 
   4  18  10      170.54      171.02     30.58 o 
   5  18  10        7.08       24.63      9.44 o 
   1  19  10        9.00       13.64      9.20 o 
   2  19  10       16.72        8.77     16.61 o 
   3  19  10       43.60       30.33      8.77 o 
   1   1  11     2941.64     2944.47     45.27 o 
   2   1  11       96.55      115.82      8.89 o 
   3   1  11       62.42       40.20      3.76 o 
   4   1  11      103.55      144.78      8.80 o 
   5   1  11      110.49      121.64      8.99 o 
   6   1  11        1.44        4.97      4.25 o 
   7   1  11       74.35       75.67      9.71 o 
   8   1  11        1.69       14.71      4.97 o 
   9   1  11        0.24        5.13      4.97 o 
  10   1  11       58.52       48.26     12.35 o 
  11   1  11       13.26       27.87     22.15 o 
   0   2  11      455.83      404.78     14.39 o 
   1   2  11     4605.79     4595.70     68.32 o 
   2   2  11     6274.88     6412.24     79.78 o 
   3   2  11        3.46        6.36      1.77 o 
   4   2  11      224.93      206.66      7.99 o 
   5   2  11      640.78      639.16     16.50 o 
   6   2  11      231.55      274.53     14.48 o 
   7   2  11      212.11      228.82     21.08 o 
   8   2  11       15.83       13.43      5.39 o 
   9   2  11       49.54       59.00     10.18 o 
  10   2  11       27.86       16.09      8.96 o 
  11   2  11       21.25       25.84     14.50 o 
   1   3  11     2908.71     3003.72     51.13 o 
   2   3  11      248.61      244.52      7.95 o 
   3   3  11     3421.23     3519.81     55.26 o 
   4   3  11      498.54      528.26     12.46 o 
   5   3  11      951.41     1015.67     22.03 o 
   6   3  11      538.46      594.37     19.50 o 
   7   3  11      157.98      156.93     15.47 o 
   8   3  11       53.86       50.73      8.49 o 
   9   3  11      146.57      155.75     19.08 o 
  10   3  11       67.71       53.40     13.40 o 
  11   3  11        9.43       12.10     10.11 o 
   0   4  11      993.40     1237.25     34.57 o 
   1   4  11     1037.73     1202.92     22.27 o 
   2   4  11     1771.51     1746.48     33.88 o 
   3   4  11       10.96       -0.63      4.72 o 
   4   4  11      272.37      329.01     10.21 o 
   5   4  11      413.44      424.01     12.42 o 
   6   4  11        1.80       10.32      3.68 o 
   7   4  11      109.97      103.08     10.63 o 
   8   4  11       24.28       20.31      6.33 o 
   9   4  11       61.23       42.22     12.70 o 
  10   4  11        0.80        6.87      6.07 o 
  11   4  11        0.83       15.19      8.62 o 
   1   5  11      350.79      331.85      9.05 o 
   2   5  11     1913.35     1852.83     33.54 o 
   3   5  11     3868.59     3836.05     59.77 o 
   4   5  11       88.27       81.68      5.53 o 
   5   5  11      207.20      193.08     10.49 o 
   6   5  11      214.75      224.15      7.06 o 
   7   5  11      556.08      596.43     20.56 o 
   8   5  11      290.86      275.59     21.23 o 
   9   5  11      255.23      242.82     21.64 o 
  10   5  11       18.51       13.41      8.67 o 
  11   5  11        0.57       10.96      6.19 o 
   0   6  11     2449.59     2382.70     90.60 o 
   1   6  11     2448.35     2197.99     40.38 o 
   2   6  11     2797.83     2855.32     46.93 o 
   3   6  11     6091.18     6506.35    111.44 o 
   4   6  11     3731.04     3939.89     54.78 o 
   5   6  11      593.63      561.37     18.41 o 
   6   6  11      256.72      265.00     11.88 o 
   7   6  11      447.98      483.05     17.45 o 
   8   6  11       27.87       19.64      7.87 o 
   9   6  11       12.38       16.56      6.46 o 
  10   6  11       25.51       22.27      7.77 o 
  11   6  11       36.21       38.72      8.68 o 
   1   7  11     2088.58     2244.47     46.00 o 
   2   7  11     4624.38     4810.50     78.77 o 
   3   7  11      317.44      355.23     13.29 o 
   4   7  11      943.16     1003.28     22.50 o 
   5   7  11      417.16      371.75      7.05 o 
   6   7  11      243.41      266.87      8.90 o 
   7   7  11      205.32      234.99      9.71 o 
   8   7  11       39.23       26.43      5.97 o 
   9   7  11       68.33       64.97      8.47 o 
  10   7  11      104.08      104.02     13.06 o 
  11   7  11        0.95        6.89      5.88 o 
   0   8  11       37.54       39.98      5.65 o 
   1   8  11      260.11      256.59     14.60 o 
   2   8  11        7.57        3.73      4.88 o 
   3   8  11       61.10       50.76      5.84 o 
   4   8  11      824.46      813.19     20.43 o 
   5   8  11       60.15       57.88      5.09 o 
   6   8  11        1.71        6.35      5.71 o 
   7   8  11        8.62       13.39      4.05 o 
   8   8  11       59.56       62.59     10.78 o 
   9   8  11       94.66       94.34     10.58 o 
  10   8  11       40.83       34.62      7.08 o 
   1   9  11        2.29        2.51      2.52 o 
   2   9  11      178.17      202.70     10.42 o 
   3   9  11     1053.03     1122.66     31.48 o 
   4   9  11      100.48      104.55      7.76 o 
   5   9  11      101.75       94.47      9.70 o 
   6   9  11       60.21       69.07      7.16 o 
   7   9  11      285.71      302.03     12.74 o 
   8   9  11       14.40       13.73      7.09 o 
   9   9  11        3.57        5.60      5.31 o 
  10   9  11       25.63       39.96      8.80 o 
   0  10  11     1862.81     1902.22     47.67 o 
   1  10  11      106.70      105.61      7.81 o 
   2  10  11       60.28       42.91      5.50 o 
   3  10  11       47.30       36.71      5.87 o 
   4  10  11       21.86       38.78      5.97 o 
   5  10  11       75.31       45.12      6.79 o 
   6  10  11       14.58       12.13      4.44 o 
   7  10  11      248.91      259.04     15.48 o 
   8  10  11      125.22      116.14     12.39 o 
   9  10  11       51.25       39.03      9.91 o 
  10  10  11       70.07       67.97      9.09 o 
   1  11  11      285.77      291.40      8.03 o 
   2  11  11      749.47      738.91     23.97 o 
   3  11  11      414.59      396.72      7.20 o 
   4  11  11        0.17        1.31      4.67 o 
   5  11  11      920.48      987.54     24.96 o 
   6  11  11      446.10      565.99     24.06 o 
   7  11  11        8.05       19.34      4.00 o 
   8  11  11       24.68       20.29      7.35 o 
   9  11  11       52.99       46.04      7.87 o 
   0  12  11     1152.99     1308.65     47.85 o 
   1  12  11      844.61      847.27     22.97 o 
   2  12  11        6.16        1.46      3.05 o 
   3  12  11       35.45       40.65      6.18 o 
   4  12  11      808.92      835.60     19.96 o 
   5  12  11       27.47       37.06      7.29 o 
   6  12  11       32.59       41.82      7.69 o 
   7  12  11        2.83        9.93      6.02 o 
   8  12  11       13.36        5.37      6.82 o 
   9  12  11        1.88       20.04      7.17 o 
   1  13  11      538.26      486.47     13.21 o 
   2  13  11        4.34        3.76      5.91 o 
   3  13  11      538.71      608.93     17.42 o 
   4  13  11        0.14       -0.60      4.82 o 
   5  13  11       34.08       26.77      6.63 o 
   6  13  11      286.25      343.57     27.69 o 
   7  13  11       27.79       37.35      8.44 o 
   8  13  11       14.08       21.60      6.91 o 
   0  14  11     1140.66     1335.38     48.49 o 
   1  14  11     1504.12     1726.85     43.41 o 
   2  14  11      223.30      211.08     13.25 o 
   3  14  11       30.61       31.54      6.13 o 
   4  14  11       92.42      101.39     12.56 o 
   5  14  11       26.59        6.18      7.45 o 
   6  14  11       76.60       88.45     16.89 o 
   7  14  11        9.76        1.63      8.89 o 
   8  14  11        8.99       22.01      9.16 o 
   1  15  11      202.73      198.52     16.45 o 
   2  15  11       73.87       76.14     10.31 o 
   3  15  11        5.90       13.32      7.27 o 
   4  15  11      230.45      247.01     27.88 o 
   5  15  11        0.54        2.53     11.65 o 
   6  15  11        5.08       -3.02     12.60 o 
   7  15  11        1.49        5.09     23.67 o 
   0  16  11      345.36      277.33     30.83 o 
   1  16  11        1.49        1.30      5.48 o 
   2  16  11       34.92       31.27      7.97 o 
   3  16  11       62.44       55.76     10.44 o 
   4  16  11       25.43       13.30      7.88 o 
   5  16  11       54.37       32.19      8.83 o 
   6  16  11       52.77       38.03     10.55 o 
   1  17  11        1.18       12.85     18.15 o 
   2  17  11       17.22       31.27      6.94 o 
   3  17  11        0.10        5.03      7.28 o 
   4  17  11       45.76       21.45     10.52 o 
   5  17  11       72.53       83.06     13.74 o 
   0  18  11       10.02       31.71     18.69 o 
   1  18  11       24.37       23.77      9.72 o 
   2  18  11       42.42       63.49     16.01 o 
   3  18  11       33.05       37.15      9.73 o 
   4  18  11        0.05        2.96     12.40 o 
   1  19  11       83.62       99.25     13.75 o 
   2  19  11        1.14       11.90     10.30 o 
   3  19  11      148.73      116.65     19.91 o 
   0   0  12      112.31      128.39     11.60 o 
   1   0  12     1003.13      797.29     23.97 o 
   2   0  12      178.39      186.02      9.31 o 
   3   0  12       47.08       13.29      5.41 o 
   4   0  12     8723.01     8543.51    252.69 o 
   5   0  12      436.71      403.38     20.84 o 
   6   0  12     3783.46     4173.94    212.94 o 
   7   0  12     1215.20     1334.52     57.19 o 
   8   0  12       61.51       42.33      9.87 o 
   9   0  12      228.61      233.87     25.78 o 
  10   0  12      655.64      628.84    153.31 o 
  11   0  12       42.26       -8.34     38.49 o 
   1   1  12     7524.64     7618.28    111.57 o 
   2   1  12     8525.49     8730.80    108.82 o 
   3   1  12     2508.04     2694.09     46.35 o 
   4   1  12      622.71      623.11     14.96 o 
   5   1  12     1008.99     1109.72     33.06 o 
   6   1  12        5.80       15.15      4.07 o 
   7   1  12       88.03       78.85      8.88 o 
   8   1  12      124.36      123.79     12.63 o 
   9   1  12       88.01       83.61      9.97 o 
  10   1  12       35.77       48.64     11.94 o 
  11   1  12       64.91       47.69     11.53 o 
   0   2  12       67.03       66.79      7.77 o 
   1   2  12      337.98      430.74     11.19 o 
   2   2  12       67.86       73.13      5.49 o 
   3   2  12     1238.92     1063.88     21.18 o 
   4   2  12       25.71       46.33      5.41 o 
   5   2  12       79.76      103.33      6.46 o 
   6   2  12      103.28       68.87      8.79 o 
   7   2  12      513.02      520.77     15.28 o 
   8   2  12      342.48      377.01     15.90 o 
   9   2  12       19.69       12.37      6.73 o 
  10   2  12      144.29      122.66     14.59 o 
  11   2  12        2.37        0.51      9.43 o 
   1   3  12     5323.91     5293.11     75.71 o 
   2   3  12     3894.33     3662.55     61.73 o 
   3   3  12     3258.31     3272.06     59.88 o 
   4   3  12      517.33      617.37     14.90 o 
   5   3  12        8.05        7.43      4.00 o 
   6   3  12        3.80        4.55      5.12 o 
   7   3  12       56.70       61.16      8.01 o 
   8   3  12      128.58      122.05     10.50 o 
   9   3  12       48.37       55.15     11.09 o 
  10   3  12        0.02        7.39      8.12 o 
  11   3  12       48.79       30.36     13.27 o 
   0   4  12     6231.17     6775.53    119.85 o 
   1   4  12      511.58      540.03     12.76 o 
   2   4  12     1159.51     1097.29     21.90 o 
   3   4  12     2475.88     2651.95     48.59 o 
   4   4  12        1.65        5.77      3.99 o 
   5   4  12       40.53       43.29      5.98 o 
   6   4  12        6.56       10.32      3.75 o 
   7   4  12     1276.57     1484.35     41.65 o 
   8   4  12      498.91      574.67     25.35 o 
   9   4  12      128.37      133.98     16.05 o 
  10   4  12       23.26       16.21     10.68 o 
  11   4  12       20.08       30.49      9.33 o 
   1   5  12     2322.55     2348.48     45.08 o 
   2   5  12        0.46        3.67      2.20 o 
   3   5  12     1963.72     1844.60     40.10 o 
   4   5  12      753.27      729.35     18.72 o 
   5   5  12       87.63       74.24      7.64 o 
   6   5  12      230.67      239.23      9.47 o 
   7   5  12       46.07       47.19      7.60 o 
   8   5  12       11.45       -6.04      6.04 o 
   9   5  12       33.93       47.68      9.77 o 
  10   5  12        0.77        4.89      5.85 o 
  11   5  12        0.11       -1.48      7.58 o 
   0   6  12      461.67      524.18     27.32 o 
   1   6  12       10.82       20.23      6.10 o 
   2   6  12        1.10       -4.77      4.77 o 
   3   6  12     2259.07     2377.06     42.32 o 
   4   6  12        2.59       -2.75      3.47 o 
   5   6  12       18.14       29.60      3.86 o 
   6   6  12       44.23       37.64      5.86 o 
   7   6  12      519.75      556.04     16.82 o 
   8   6  12      301.85      288.27     28.42 o 
   9   6  12        0.02       -3.06      6.62 o 
  10   6  12        0.98       14.95      7.20 o 
  11   6  12       10.79        9.34      5.96 o 
   1   7  12      995.98     1099.95     27.84 o 
   2   7  12     3065.61     3287.10     54.63 o 
   3   7  12      697.27      749.45     20.34 o 
   4   7  12      622.74      664.47     23.13 o 
   5   7  12       15.75       16.37      3.51 o 
   6   7  12      429.27      407.73     11.08 o 
   7   7  12      217.51      179.01     12.55 o 
   8   7  12      120.28      110.73     11.98 o 
   9   7  12       13.32       17.34      8.18 o 
  10   7  12       15.72       28.34      7.47 o 
   0   8  12     2196.69     2343.54     46.41 o 
   1   8  12       11.43       15.09      3.86 o 
   2   8  12     3161.02     3333.97     53.94 o 
   3   8  12     1539.01     1667.79     43.16 o 
   4   8  12      516.47      425.54      9.08 o 
   5   8  12       45.86       42.91      5.08 o 
   6   8  12      116.73      133.07      7.31 o 
   7   8  12        4.26       -4.92      5.75 o 
   8   8  12       37.54       32.77      7.85 o 
   9   8  12       29.69       26.12      7.92 o 
  10   8  12        5.58        9.83      6.34 o 
   1   9  12       94.64      117.16      5.94 o 
   2   9  12      405.98      432.11     16.23 o 
   3   9  12       72.56       82.67      7.49 o 
   4   9  12        8.58        8.21      3.72 o 
   5   9  12      962.36     1019.18     31.03 o 
   6   9  12        5.46        4.02      5.12 o 
   7   9  12      118.84      151.65     12.70 o 
   8   9  12        0.12        6.13      4.44 o 
   9   9  12       37.17       26.95      7.87 o 
  10   9  12        0.02       10.86      7.79 o 
   0  10  12     2006.65     2026.99     54.37 o 
   1  10  12      374.76      400.59     13.12 o 
   2  10  12      870.91      919.58     25.42 o 
   3  10  12      239.31      212.55     10.13 o 
   4  10  12      317.20      293.08      8.41 o 
   5  10  12        0.51       -0.26      4.18 o 
   6  10  12       26.90       30.69      7.15 o 
   7  10  12      112.02       92.79     10.44 o 
   8  10  12        0.50       13.08      6.82 o 
   9  10  12        1.42        7.80      5.69 o 
  10  10  12       46.26       33.37     10.89 o 
   1  11  12      615.57      677.37     20.09 o 
   2  11  12     1720.59     1773.40     28.33 o 
   3  11  12       87.37       82.82      7.50 o 
   4  11  12       78.55       84.70      7.88 o 
   5  11  12      156.66      152.80     10.81 o 
   6  11  12       85.76      108.30     14.66 o 
   7  11  12        1.26        8.12      7.59 o 
   8  11  12      127.25      140.77     20.08 o 
   9  11  12        9.48       13.45      6.35 o 
   0  12  12      374.37      400.08      9.93 o 
   1  12  12     1130.34     1305.65     23.94 o 
   2  12  12       68.11       68.30      7.56 o 
   3  12  12       16.86       15.86      4.22 o 
   4  12  12      173.43      186.80     14.67 o 
   5  12  12       53.84       66.71      9.93 o 
   6  12  12       66.85       76.66     12.13 o 
   7  12  12       20.83       19.58      6.47 o 
   8  12  12      116.05       81.75     17.53 o 
   9  12  12       17.45       20.65      6.39 o 
   1  13  12      143.81      110.31      8.57 o 
   2  13  12      167.18      200.12     12.61 o 
   3  13  12       58.84       70.62      7.91 o 
   4  13  12      704.64      709.90     22.95 o 
   5  13  12      100.95      102.24     14.74 o 
   6  13  12        3.99       28.56      9.08 o 
   7  13  12        6.74        2.89     10.15 o 
   8  13  12       11.00        2.37      9.28 o 
   0  14  12      566.36      526.33     28.73 o 
   1  14  12      375.28      367.65     20.19 o 
   2  14  12       12.96       16.10      4.53 o 
   3  14  12      336.91      346.24     14.81 o 
   4  14  12       84.54       85.28     11.22 o 
   5  14  12        7.36       21.54      8.38 o 
   6  14  12      115.10      122.42     15.40 o 
   7  14  12       21.99       24.45      8.21 o 
   8  14  12        0.08        8.29      7.46 o 
   1  15  12       24.44       24.88      6.83 o 
   2  15  12      860.92      945.36     45.18 o 
   3  15  12        1.31       -5.27      5.27 o 
   4  15  12      170.81      171.51     23.53 o 
   5  15  12        0.75        7.08      6.74 o 
   6  15  12       19.26       10.65     23.45 o 
   7  15  12       56.55       28.49     13.65 o 
   0  16  12        6.22       12.00      5.73 o 
   1  16  12        0.18        1.26      5.69 o 
   2  16  12        1.34        8.06      7.14 o 
   3  16  12       81.39       67.20     12.67 o 
   4  16  12      142.34      144.59     14.73 o 
   5  16  12      100.84       90.60     13.04 o 
   6  16  12        4.17       13.31      9.84 o 
   1  17  12      115.32      113.47     11.91 o 
   2  17  12        4.85       12.22      6.96 o 
   3  17  12       16.72       28.20      7.10 o 
   4  17  12      111.24      116.66     18.41 o 
   5  17  12       80.67       57.58     13.45 o 
   0  18  12       62.90       80.10     13.61 o 
   1  18  12      153.09      143.66     17.82 o 
   2  18  12        4.61       32.25     10.15 o 
   3  18  12      138.90      147.58     20.43 o 
   4  18  12       59.62       51.52     20.62 o 
   1  19  12        0.01       -5.72     18.77 o 
   2  19  12        9.36       21.17      9.11 o 
   1   1  13       21.14       11.57      5.49 o 
   2   1  13     4946.66     4830.15     78.75 o 
   3   1  13      169.74      196.98     10.24 o 
   4   1  13      249.29      231.22     11.40 o 
   5   1  13     1659.48     1829.85     52.28 o 
   6   1  13      100.54       93.39     11.11 o 
   7   1  13      226.39      250.45     12.93 o 
   8   1  13        9.71        6.63      4.34 o 
   9   1  13        0.05       11.67      6.63 o 
  10   1  13        4.99       -5.83      9.76 o 
  11   1  13        2.56        6.49     15.32 o 
   0   2  13     2800.39     2735.67     71.37 o 
   1   2  13        2.89        5.13      2.43 o 
   2   2  13      169.84      211.66      8.33 o 
   3   2  13        2.94        1.28      3.59 o 
   4   2  13       66.05       73.00      5.82 o 
   5   2  13      353.44      404.85     13.32 o 
   6   2  13     1303.88     1369.15     34.43 o 
   7   2  13      149.85      148.53     11.99 o 
   8   2  13      312.59      353.38     18.51 o 
   9   2  13      245.68      277.85     25.22 o 
  10   2  13        4.00       16.64      9.54 o 
  11   2  13        0.01       26.74      9.98 o 
   1   3  13      270.72      205.54     13.46 o 
   2   3  13     2465.86     2403.66     59.05 o 
   3   3  13     1036.08     1069.95     29.89 o 
   4   3  13      232.90      229.27     12.28 o 
   5   3  13       69.83       85.65      7.55 o 
   6   3  13      321.97      322.19      8.99 o 
   7   3  13       41.93       52.62      7.60 o 
   8   3  13      189.07      217.89     14.74 o 
   9   3  13       74.69       94.92     11.67 o 
  10   3  13        1.98        6.11      6.34 o 
  11   3  13        5.68       34.74     10.48 o 
   0   4  13      118.69       82.73     23.54 o 
   1   4  13      155.34      124.60      7.48 o 
   2   4  13       35.42       16.48      3.43 o 
   3   4  13        1.48       -3.45      3.55 o 
   4   4  13     1024.72     1015.78     24.56 o 
   5   4  13      132.70      129.15      9.52 o 
   6   4  13       28.83       57.38      7.15 o 
   7   4  13        4.36        2.75      4.07 o 
   8   4  13      367.03      403.44     36.71 o 
   9   4  13       12.84       23.44     11.25 o 
  10   4  13       11.35       17.80      6.88 o 
  11   4  13        1.49       11.75      8.63 o 
   1   5  13     5269.96     5550.94     95.01 o 
   2   5  13      326.03      319.51     11.07 o 
   3   5  13     1594.11     1614.22     38.90 o 
   4   5  13      286.92      274.04     13.59 o 
   5   5  13       74.28       89.24      9.64 o 
   6   5  13       10.75        9.03      4.29 o 
   7   5  13       57.62       63.84      7.71 o 
   8   5  13       62.55       56.61      8.37 o 
   9   5  13        4.08       13.64      6.52 o 
  10   5  13        6.53       13.70      7.01 o 
  11   5  13        1.09       18.01      7.25 o 
   0   6  13     5172.10     5535.71    250.48 o 
   1   6  13     1497.97     1581.34     40.23 o 
   2   6  13      713.65      702.09     19.70 o 
   3   6  13     3757.81     3997.02     60.86 o 
   4   6  13     1800.67     1817.77     41.19 o 
   5   6  13      538.75      548.47     14.98 o 
   6   6  13     1393.77     1527.43     33.16 o 
   7   6  13        3.83        7.40      5.81 o 
   8   6  13      566.70      675.60     24.03 o 
   9   6  13       14.21       16.25      5.49 o 
  10   6  13        4.08       14.64      7.71 o 
   1   7  13        1.91        4.54      3.49 o 
   2   7  13      124.60      113.54      8.74 o 
   3   7  13        0.27        0.49      2.84 o 
   4   7  13      881.83      824.31     23.93 o 
   5   7  13        5.10        8.21      2.86 o 
   6   7  13      205.49      214.26     10.04 o 
   7   7  13       59.72       71.09      7.84 o 
   8   7  13      185.41      174.55     13.60 o 
   9   7  13       20.21       10.07      5.13 o 
  10   7  13        9.67        8.79      6.79 o 
   0   8  13     3028.33     3250.59     64.30 o 
   1   8  13     3225.40     3361.19     51.42 o 
   2   8  13     1376.14     1279.86     31.26 o 
   3   8  13     1240.19     1343.44     39.57 o 
   4   8  13      102.76      114.77     11.44 o 
   5   8  13       25.56       24.83      5.21 o 
   6   8  13       44.53       38.57      5.34 o 
   7   8  13        3.71        3.10      4.93 o 
   8   8  13      270.80      241.71     21.74 o 
   9   8  13        1.24        9.02      8.21 o 
  10   8  13        0.43       11.27      6.48 o 
   1   9  13      468.57      457.32     13.21 o 
   2   9  13     3937.64     4008.17     94.70 o 
   3   9  13       75.62       46.16      5.20 o 
   4   9  13      269.54      247.21     15.38 o 
   5   9  13      197.81      208.11     10.77 o 
   6   9  13       38.68       49.09      8.51 o 
   7   9  13        3.65        6.32      4.68 o 
   8   9  13       60.83       48.61      8.26 o 
   9   9  13        7.13        8.52      4.85 o 
  10   9  13        7.01       14.42      6.14 o 
   0  10  13       48.25       40.78      5.67 o 
   1  10  13      136.06      126.87      8.59 o 
   2  10  13     1909.85     1836.08     38.65 o 
   3  10  13       33.96       32.96      5.03 o 
   4  10  13      418.25      390.60      8.72 o 
   5  10  13        6.43       10.37      4.72 o 
   6  10  13      248.41      273.98      8.83 o 
   7  10  13        2.60        0.10      7.02 o 
   8  10  13        4.60       13.83      6.45 o 
   9  10  13      103.92       94.20     12.74 o 
   1  11  13      292.11      318.55      9.11 o 
   2  11  13     1602.84     1631.84     32.19 o 
   3  11  13        9.43        6.27      5.87 o 
   4  11  13       26.54       28.77      5.44 o 
   5  11  13       20.21       42.62      8.20 o 
   6  11  13      358.90      398.54     26.39 o 
   7  11  13       24.02       15.01      5.87 o 
   8  11  13      162.65      128.45     16.04 o 
   9  11  13       28.63       12.53      6.59 o 
   0  12  13       56.04       46.32      8.15 o 
   1  12  13      221.83      245.16      9.99 o 
   2  12  13       57.26       57.23      6.52 o 
   3  12  13      272.16      277.39     12.50 o 
   4  12  13      516.62      595.22     29.14 o 
   5  12  13       34.34       17.63      7.87 o 
   6  12  13        5.11        5.84      7.19 o 
   7  12  13      140.70      122.22     14.82 o 
   8  12  13      136.94      132.31     17.76 o 
   1  13  13      310.12      328.71      9.89 o 
   2  13  13      684.93      758.76     21.40 o 
   3  13  13        0.67       13.61      6.20 o 
   4  13  13      600.18      577.86     24.31 o 
   5  13  13       23.90       26.04      9.22 o 
   6  13  13      115.73      112.79     14.56 o 
   7  13  13      214.34      173.53     24.57 o 
   8  13  13      207.71      205.06     24.28 o 
   0  14  13      390.65      374.58     20.87 o 
   1  14  13      110.24      118.25      9.87 o 
   2  14  13      147.84      154.20     12.21 o 
   3  14  13      444.34      469.17     32.15 o 
   4  14  13      261.76      367.82     30.36 o 
   5  14  13       44.40       43.41     10.60 o 
   6  14  13       33.16       27.84     10.56 o 
   7  14  13       36.48       44.42     11.13 o 
   1  15  13        1.72       10.02      7.40 o 
   2  15  13      329.24      367.35     24.70 o 
   3  15  13       34.16       27.32      7.13 o 
   4  15  13      108.25       75.13     12.84 o 
   5  15  13       43.80       44.49     12.35 o 
   6  15  13       45.55       73.43     14.87 o 
   7  15  13        9.93       10.50      9.75 o 
   0  16  13       28.08       36.28     12.01 o 
   1  16  13      301.79      281.47     29.73 o 
   2  16  13      196.32      134.54     12.03 o 
   3  16  13       10.80       14.17      6.43 o 
   4  16  13       15.25       22.00     18.70 o 
   5  16  13       81.58       67.15     11.49 o 
   6  16  13       50.16       41.81     12.40 o 
   1  17  13        1.10      -10.01     10.01 o 
   2  17  13      230.11      247.38     29.46 o 
   3  17  13       18.73       18.18     13.73 o 
   4  17  13       43.09       25.21     13.91 o 
   5  17  13       55.11       18.90     13.78 o 
   0  18  13        0.00       -5.46     11.24 o 
   1  18  13        0.47       19.52      7.78 o 
   2  18  13       91.30      121.09     15.83 o 
   3  18  13       22.62       31.79     12.93 o 
   4  18  13        0.98       50.67     24.27 o 
   1  19  13       10.44       19.83      6.31 o 
   0   0  14        1.46       46.61      9.32 o 
   1   0  14      603.13      586.51     17.24 o 
   2   0  14      218.60      224.46      7.33 o 
   3   0  14     1493.89     1491.97     48.00 o 
   4   0  14     1242.04     1260.78     39.83 o 
   5   0  14     2414.09     2661.89     93.96 o 
   6   0  14      425.03      453.52     18.85 o 
   7   0  14     1886.84     2303.88     81.99 o 
   8   0  14        1.61        3.58      6.59 o 
   9   0  14       33.97       17.45     13.05 o 
  10   0  14      718.72      883.07    136.09 o 
  11   0  14        1.38        9.91     11.28 o 
   1   1  14      101.64      125.88      6.24 o 
   2   1  14        6.26        3.73      5.30 o 
   3   1  14      461.03      512.48     12.47 o 
   4   1  14      492.00      521.68     15.40 o 
   5   1  14      285.07      274.61     12.95 o 
   6   1  14      334.19      367.70     12.54 o 
   7   1  14        0.72        7.52      5.34 o 
   8   1  14      290.83      291.44     18.92 o 
   9   1  14      310.65      303.98     24.25 o 
  10   1  14        2.98        2.72      7.88 o 
  11   1  14       25.31       25.23     10.13 o 
   0   2  14     6248.64     6281.19    151.76 o 
   1   2  14     1541.44     1501.37     26.19 o 
   2   2  14     3893.94     4241.53     69.05 o 
   3   2  14     1190.78     1270.90     30.92 o 
   4   2  14      476.95      555.76     16.95 o 
   5   2  14        7.79        3.91      3.41 o 
   6   2  14      231.90      220.57     14.97 o 
   7   2  14      483.94      472.10      8.93 o 
   8   2  14      322.50      371.02     20.15 o 
   9   2  14       41.40       24.72      6.70 o 
  10   2  14      129.59      110.44     14.60 o 
  11   2  14        4.01       15.49      8.89 o 
   1   3  14     1215.95     1040.64     20.45 o 
   2   3  14      104.31      107.46     12.77 o 
   3   3  14     2278.15     2431.49     42.66 o 
   4   3  14      718.35      744.98     21.34 o 
   5   3  14        4.66        4.68      3.01 o 
   6   3  14       87.23       88.36      9.44 o 
   7   3  14        1.33        9.13      5.06 o 
   8   3  14       63.96       55.62      8.22 o 
   9   3  14       17.15       21.08      7.17 o 
  10   3  14       10.94       10.23      7.69 o 
  11   3  14        7.13       12.82      8.61 o 
   0   4  14    12626.86    13054.50    384.54 o 
   1   4  14       81.35       75.75      5.49 o 
   2   4  14        0.09        1.44      4.64 o 
   3   4  14     1160.58     1130.90     31.08 o 
   4   4  14     1009.65     1104.75     28.28 o 
   5   4  14     1018.74     1048.83     27.17 o 
   6   4  14      507.40      488.08     12.17 o 
   7   4  14      122.62      136.99      9.53 o 
   8   4  14       86.75       74.24     10.36 o 
   9   4  14       27.87       24.23      7.90 o 
  10   4  14       12.75       10.77      6.89 o 
  11   4  14       33.58       27.27      8.26 o 
   1   5  14     2322.63     2383.55     41.86 o 
   2   5  14       85.79       80.77      7.45 o 
   3   5  14     2216.83     2232.86     40.13 o 
   4   5  14        0.01       -0.60      2.46 o 
   5   5  14     1439.86     1527.95     31.07 o 
   6   5  14     2322.88     2606.14     58.43 o 
   7   5  14      126.82      118.66      9.65 o 
   8   5  14        6.55        8.39      5.44 o 
   9   5  14       24.95       14.36      6.71 o 
  10   5  14        5.99       15.62      7.39 o 
   0   6  14      764.17      819.68     36.24 o 
   1   6  14      381.25      369.84     27.46 o 
   2   6  14      152.60      147.72     10.15 o 
   3   6  14      530.67      462.12     20.92 o 
   4   6  14      217.37      201.09      9.75 o 
   5   6  14      183.27      167.48     11.51 o 
   6   6  14        1.84       -0.52      5.24 o 
   7   6  14        5.00        2.97      6.24 o 
   8   6  14        1.15        2.49      7.70 o 
   9   6  14        2.03       -5.23      5.87 o 
  10   6  14        0.35        1.08      6.29 o 
   1   7  14      105.97      114.73      7.67 o 
   2   7  14      186.19      174.19     12.50 o 
   3   7  14     2372.50     2422.20     60.82 o 
   4   7  14      373.37      387.25      9.20 o 
   5   7  14      192.94      167.89     10.98 o 
   6   7  14      276.07      327.08     11.35 o 
   7   7  14       59.09       52.95      7.63 o 
   8   7  14        1.87        5.42      4.94 o 
   9   7  14       86.98       70.24      9.31 o 
  10   7  14        1.63       10.31      5.39 o 
   0   8  14       19.98       12.80      8.26 o 
   1   8  14       94.54      120.60     10.38 o 
   2   8  14      468.67      497.80     22.26 o 
   3   8  14     1067.30      920.17     35.81 o 
   4   8  14     2908.86     3181.78     52.77 o 
   5   8  14     1062.02     1180.06     30.77 o 
   6   8  14       80.83       79.86      7.99 o 
   7   8  14      146.41      146.52     12.46 o 
   8   8  14        5.85        7.20      4.72 o 
   9   8  14        1.31       10.18      6.14 o 
  10   8  14        2.30       13.41      7.30 o 
   1   9  14       50.68       58.42      6.22 o 
   2   9  14      559.57      565.02     21.14 o 
   3   9  14       59.21       57.90      6.41 o 
   4   9  14       27.92       23.32      5.40 o 
   5   9  14       43.61       48.20      7.66 o 
   6   9  14      316.00      349.07     22.74 o 
   7   9  14       67.89       59.14     10.18 o 
   8   9  14       30.33       28.64      6.23 o 
   9   9  14        1.13       -3.65      7.82 o 
   0  10  14       63.83       49.55      7.63 o 
   1  10  14       99.28       80.04      7.73 o 
   2  10  14     1051.12     1085.50     28.65 o 
   3  10  14       84.69       77.37      6.91 o 
   4  10  14      144.69      149.63      9.15 o 
   5  10  14       98.12       86.69      9.36 o 
   6  10  14       67.10       52.07      8.95 o 
   7  10  14        0.95       19.51      6.44 o 
   8  10  14        6.75       11.86      5.80 o 
   9  10  14        2.10       -0.09      5.59 o 
   1  11  14       72.28       83.95      7.91 o 
   2  11  14       39.91       29.86      5.89 o 
   3  11  14      100.40      132.07      9.66 o 
   4  11  14      332.52      356.40     20.16 o 
   5  11  14      116.39      129.50     12.58 o 
   6  11  14       18.61       30.67     10.61 o 
   7  11  14       28.99       46.43      9.31 o 
   8  11  14        4.88       26.46      6.97 o 
   9  11  14       14.97        8.15      8.06 o 
   0  12  14      316.19      279.44     16.05 o 
   1  12  14        0.19        6.47      4.28 o 
   2  12  14       47.48       39.88      5.77 o 
   3  12  14       24.24       31.28      7.16 o 
   4  12  14       18.05       13.84      4.81 o 
   5  12  14      272.05      300.06     17.87 o 
   6  12  14       10.31       15.63      8.37 o 
   7  12  14      207.18      174.98     17.32 o 
   8  12  14       49.55       47.78      8.36 o 
   1  13  14      562.57      610.12     24.52 o 
   2  13  14       55.33       46.77      7.79 o 
   3  13  14        5.36       11.30      5.79 o 
   4  13  14        9.86       11.30      7.59 o 
   5  13  14        0.09       11.45      8.25 o 
   6  13  14       11.81      -11.60     16.66 o 
   7  13  14       25.65       35.05     14.94 o 
   8  13  14       34.23       15.98      7.29 o 
   0  14  14        7.04        1.63      8.01 o 
   1  14  14       62.75       40.92      6.50 o 
   2  14  14      235.80      231.30     14.68 o 
   3  14  14        0.74       -0.28      7.82 o 
   4  14  14      130.62      108.21     12.58 o 
   5  14  14        0.33       -5.97     11.40 o 
   6  14  14      247.28      288.38     45.47 o 
   7  14  14        3.66       16.32      8.23 o 
   1  15  14      269.62      345.32     31.18 o 
   2  15  14      102.86       97.96     10.08 o 
   3  15  14      533.87      498.90     46.03 o 
   4  15  14      102.37      139.30     15.46 o 
   5  15  14      148.91      131.74     19.06 o 
   6  15  14        4.69       10.88     11.18 o 
   0  16  14       21.22       23.21      9.41 o 
   1  16  14       38.35       20.70      7.07 o 
   2  16  14       90.10       72.70     10.67 o 
   3  16  14       27.74       38.83      9.67 o 
   4  16  14        1.43        1.13     12.13 o 
   5  16  14       36.49       34.93      9.96 o 
   6  16  14       30.29       27.21     11.98 o 
   1  17  14       50.20       56.95     10.13 o 
   2  17  14      134.61      106.82     17.26 o 
   3  17  14       15.10       21.86     10.60 o 
   4  17  14       93.64       97.24     15.72 o 
   0  18  14       16.42       31.00     11.69 o 
   1  18  14       93.76       91.59     11.34 o 
   2  18  14       44.24       59.11     13.28 o 
   3  18  14       71.28       56.28     11.40 o 
   1   1  15     2691.97     3015.11     46.83 o 
   2   1  15      403.68      304.79     11.03 o 
   3   1  15       35.74       24.74      3.50 o 
   4   1  15     1459.68     1507.90     35.85 o 
   5   1  15      118.45       90.85      9.60 o 
   6   1  15      568.38      496.50     13.25 o 
   7   1  15      122.93      118.68     10.79 o 
   8   1  15       20.48       21.94      6.09 o 
   9   1  15        6.55       14.45      6.94 o 
  10   1  15       26.90       29.13     14.69 o 
  11   1  15       18.13       29.80     10.67 o 
   0   2  15     6324.86     6539.19    166.53 o 
   1   2  15     2051.25     2011.15     34.97 o 
   2   2  15      102.76       77.39      6.44 o 
   3   2  15       17.81       13.72      3.41 o 
   4   2  15      451.14      492.79     16.21 o 
   5   2  15      898.69     1021.98     26.58 o 
   6   2  15        9.93        8.23      3.88 o 
   7   2  15       96.60      104.13     10.88 o 
   8   2  15       24.67       32.95      7.31 o 
   9   2  15       94.74       76.82     11.37 o 
  10   2  15       52.48       45.89     11.23 o 
  11   2  15        0.66       -8.60     12.01 o 
   1   3  15      112.39      106.01      6.80 o 
   2   3  15      220.99      206.07     13.55 o 
   3   3  15        5.90        6.91      3.22 o 
   4   3  15      262.02      281.20     15.24 o 
   5   3  15       11.05       12.29      3.23 o 
   6   3  15     1454.08     1593.87     29.64 o 
   7   3  15       53.01       41.13      6.52 o 
   8   3  15       97.19       68.23      9.91 o 
   9   3  15       10.41        7.46      5.49 o 
  10   3  15       31.44       26.35      8.40 o 
   0   4  15     3588.10     3833.44    119.60 o 
   1   4  15       38.73       25.09      3.81 o 
   2   4  15      359.69      302.10     13.15 o 
   3   4  15      890.84      785.12     24.02 o 
   4   4  15      356.79      374.75     13.96 o 
   5   4  15       10.01        5.38      4.93 o 
   6   4  15       12.69        7.53      4.55 o 
   7   4  15       94.00      118.20      7.67 o 
   8   4  15      110.52      101.85     14.60 o 
   9   4  15      197.88      166.81     17.81 o 
  10   4  15       10.17        7.41      7.03 o 
   1   5  15      115.49       84.31     10.60 o 
   2   5  15      190.18      214.81     13.91 o 
   3   5  15       33.59       36.59      6.77 o 
   4   5  15     1656.22     1744.02     39.85 o 
   5   5  15      707.15      822.84     28.31 o 
   6   5  15      263.98      245.70     14.29 o 
   7   5  15      744.40      923.35     25.02 o 
   8   5  15       65.07       79.21     10.55 o 
   9   5  15       43.56       49.19      9.27 o 
  10   5  15        0.52        9.03      6.82 o 
   0   6  15     1405.03     1345.69     55.93 o 
   1   6  15       52.41       46.95      5.45 o 
   2   6  15        8.10        2.44      5.83 o 
   3   6  15       85.31      104.18      9.75 o 
   4   6  15      826.38      867.79     24.86 o 
   5   6  15      344.94      369.31      6.65 o 
   6   6  15        9.63       13.86      5.03 o 
   7   6  15        2.47        2.55      4.54 o 
   8   6  15       54.57       31.58      7.40 o 
   9   6  15       99.68       74.01      8.45 o 
  10   6  15        0.47        3.29      5.89 o 
   1   7  15       11.25        7.84      3.91 o 
   2   7  15     1545.91     1529.31     36.63 o 
   3   7  15       41.84       32.84      6.78 o 
   4   7  15     3151.76     3495.88     68.28 o 
   5   7  15     1522.38     1599.79     38.39 o 
   6   7  15      104.45      107.09      9.20 o 
   7   7  15       45.49       54.65      7.13 o 
   8   7  15       38.92       51.04      7.65 o 
   9   7  15       63.73       78.89     11.69 o 
  10   7  15        3.10        3.79      9.15 o 
   0   8  15      311.90      357.83     16.29 o 
   1   8  15     2082.41     2002.56     50.62 o 
   2   8  15       36.94       29.21      5.47 o 
   3   8  15      336.90      358.97     11.39 o 
   4   8  15      147.19      124.24     17.45 o 
   5   8  15      109.41      122.82     11.62 o 
   6   8  15       90.97       77.86      9.35 o 
   7   8  15       56.69       45.64      8.72 o 
   8   8  15       27.48       15.62      5.81 o 
   9   8  15        7.23       25.61     18.78 o 
  10   8  15       52.14       40.29      8.97 o 
   1   9  15      130.09      140.50     10.78 o 
   2   9  15      322.53      370.72     11.19 o 
   3   9  15      573.41      600.39     20.65 o 
   4   9  15        9.51        5.15      4.28 o 
   5   9  15      303.78      304.21     13.16 o 
   6   9  15      202.28      208.85     19.66 o 
   7   9  15       17.84       29.76      7.09 o 
   8   9  15       27.88       28.62      6.75 o 
   9   9  15        0.21        1.00      4.90 o 
   0  10  15       82.66       82.17     12.08 o 
   1  10  15      262.88      275.52      7.74 o 
   2  10  15     1053.33     1156.02     27.61 o 
   3  10  15      278.40      275.04     12.33 o 
   4  10  15       44.78       51.09      6.60 o 
   5  10  15      314.62      326.96     18.92 o 
   6  10  15      199.60      184.04     16.62 o 
   7  10  15       60.98       60.45      9.89 o 
   8  10  15        5.35        6.44      7.77 o 
   9  10  15        2.02        7.34      7.33 o 
   1  11  15     2112.70     2394.42     56.52 o 
   2  11  15        5.43       -3.21      5.99 o 
   3  11  15       10.87       -0.16      8.21 o 
   4  11  15       23.38       23.38      6.39 o 
   5  11  15      394.00      434.09     21.74 o 
   6  11  15      141.61      146.11     14.71 o 
   7  11  15       28.44       21.08      9.82 o 
   8  11  15        2.36       -2.52      8.09 o 
   0  12  15     3007.20     3373.13    154.11 o 
   1  12  15      626.30      601.53     20.11 o 
   2  12  15       26.28       28.02      6.34 o 
   3  12  15      178.85      189.27     12.70 o 
   4  12  15      531.20      638.01     23.07 o 
   5  12  15       30.21       20.88      7.05 o 
   6  12  15        2.02        3.87      6.84 o 
   7  12  15      126.06      134.91     19.66 o 
   8  12  15        2.33       14.78      6.85 o 
   1  13  15       12.15       18.36      5.31 o 
   2  13  15      352.59      405.67     19.36 o 
   3  13  15        4.55        3.42      5.26 o 
   4  13  15      222.91      202.83     18.72 o 
   5  13  15      243.50      268.79     32.52 o 
   6  13  15        0.26      -10.62     10.62 o 
   7  13  15        8.69        1.26      7.97 o 
   0  14  15     1626.78     1888.57    210.34 o 
   1  14  15       18.55       13.27      5.89 o 
   2  14  15       52.23       36.46      7.13 o 
   3  14  15        0.32        1.11      6.98 o 
   4  14  15       21.51        9.99      8.41 o 
   5  14  15        0.02       -1.24      8.95 o 
   6  14  15      284.30      280.83     35.85 o 
   7  14  15       17.09       35.74      8.01 o 
   1  15  15        0.87       11.87      9.44 o 
   2  15  15       23.71       30.18      6.79 o 
   3  15  15        2.38        8.12      7.97 o 
   4  15  15        0.00       24.86     12.03 o 
   5  15  15       49.68       44.43     14.61 o 
   6  15  15        0.01        0.04      9.51 o 
   0  16  15        0.30       14.03      8.35 o 
   1  16  15      314.14      277.90     30.52 o 
   2  16  15       29.76       19.59      7.49 o 
   3  16  15      130.32      129.86     13.01 o 
   4  16  15       68.81       94.87     14.17 o 
   5  16  15       26.97       43.58     10.86 o 
   1  17  15        1.26        1.06      6.03 o 
   2  17  15       55.58       78.10     16.96 o 
   3  17  15        0.77       10.33      8.47 o 
   4  17  15        8.71      -13.07     13.07 o 
   0  18  15        7.99       13.19     11.98 o 
   1  18  15        3.74       17.92      7.22 o 
   2  18  15       40.30       45.64      9.52 o 
   0   0  16     8070.67     8100.62    294.20 o 
   1   0  16     7756.26     7647.09    159.96 o 
   2   0  16      721.66      748.39     22.76 o 
   3   0  16       45.12       53.65      7.56 o 
   4   0  16      155.99      174.59     13.19 o 
   5   0  16      405.02      397.09     26.69 o 
   6   0  16      206.02      275.89     31.54 o 
   7   0  16        0.84        0.91      7.70 o 
   8   0  16        0.47       15.31      7.48 o 
   9   0  16       29.10        6.03     10.45 o 
  10   0  16       17.52       55.31     15.11 o 
   1   1  16      313.94      327.47     11.01 o 
   2   1  16     2320.18     2471.97     39.09 o 
   3   1  16       91.50       81.42      5.43 o 
   4   1  16      827.09      800.28     22.82 o 
   5   1  16      354.29      328.09     11.30 o 
   6   1  16      901.67     1011.74     34.84 o 
   7   1  16       25.63       36.24      6.35 o 
   8   1  16      297.40      255.74     21.60 o 
   9   1  16       29.06       28.87      6.95 o 
  10   1  16      271.71      293.79     37.92 o 
   0   2  16      281.65      224.17     14.69 o 
   1   2  16      135.18      153.01      7.48 o 
   2   2  16        1.77        3.61      2.27 o 
   3   2  16        4.79        6.45      2.63 o 
   4   2  16     1803.99     1948.59     49.16 o 
   5   2  16       10.90        2.44      3.53 o 
   6   2  16       32.31       48.20      8.34 o 
   7   2  16        4.25       14.41      5.41 o 
   8   2  16       17.39        7.82      5.86 o 
   9   2  16        8.30        4.21      6.45 o 
  10   2  16       10.70       14.06      9.50 o 
   1   3  16      224.09      213.59     10.24 o 
   2   3  16      316.03      358.84     16.01 o 
   3   3  16      606.50      587.60     19.12 o 
   4   3  16        0.13        8.75      3.95 o 
   5   3  16       70.18       62.85      6.27 o 
   6   3  16      105.46      128.90      9.03 o 
   7   3  16       47.24       53.32      8.51 o 
   8   3  16      220.85      234.79     19.44 o 
   9   3  16      136.80      124.15     12.69 o 
  10   3  16       32.94       39.08      7.60 o 
   0   4  16      376.95      327.95     21.86 o 
   1   4  16      974.24      995.79     27.71 o 
   2   4  16      122.23      109.77      8.01 o 
   3   4  16        4.23       -0.86      5.60 o 
   4   4  16      279.71      303.51     17.36 o 
   5   4  16     1670.40     1878.44     37.13 o 
   6   4  16       20.58       26.51      5.19 o 
   7   4  16      407.89      414.22     18.41 o 
   8   4  16       65.89       68.20      8.99 o 
   9   4  16      164.71      150.11     14.92 o 
  10   4  16      104.07      104.82     12.80 o 
   1   5  16      118.30      139.12     10.16 o 
   2   5  16     1697.90     1742.99     50.05 o 
   3   5  16        1.96        4.17      4.77 o 
   4   5  16      276.87      273.24     19.42 o 
   5   5  16      472.39      487.34      7.82 o 
   6   5  16      170.94      167.68     11.39 o 
   7   5  16       37.31       44.70      6.97 o 
   8   5  16      137.05      120.24     12.80 o 
   9   5  16        0.06        8.61      6.50 o 
  10   5  16        4.71       21.79      5.83 o 
   0   6  16     2732.98     3131.67     87.44 o 
   1   6  16     1887.75     1999.65     39.15 o 
   2   6  16      157.16      151.36      8.47 o 
   3   6  16      199.50      182.13     13.35 o 
   4   6  16      320.18      348.33     16.33 o 
   5   6  16       21.89       25.45      5.33 o 
   6   6  16       38.73       29.52      5.28 o 
   7   6  16        0.12        5.77      4.30 o 
   8   6  16      158.29      157.18     13.04 o 
   9   6  16       41.41       29.67      7.90 o 
  10   6  16       15.71       14.72      5.40 o 
   1   7  16      295.94      335.23     15.71 o 
   2   7  16      224.76      212.75     12.09 o 
   3   7  16      686.22      674.77     21.86 o 
   4   7  16      352.26      356.32     14.85 o 
   5   7  16      284.89      332.35     21.18 o 
   6   7  16        3.02        1.25      4.79 o 
   7   7  16        2.92        8.50      5.81 o 
   8   7  16        9.01        9.81      4.94 o 
   9   7  16        2.05       12.72      6.18 o 
  10   7  16        1.06        6.20      5.64 o 
   0   8  16      548.48      581.08     20.94 o 
   1   8  16      558.56      567.35     17.50 o 
   2   8  16      333.17      385.28     16.85 o 
   3   8  16        0.25        8.32      6.44 o 
   4   8  16      210.21      243.32     14.96 o 
   5   8  16       26.50       32.35      5.77 o 
   6   8  16       18.20       21.04      5.29 o 
   7   8  16       95.61       78.83     10.71 o 
   8   8  16       36.75       29.46      6.39 o 
   9   8  16        1.20       19.46      5.60 o 
   1   9  16        3.65       -4.44      4.65 o 
   2   9  16      220.17      238.02     16.64 o 
   3   9  16      407.77      350.82     17.39 o 
   4   9  16      432.08      429.04     16.10 o 
   5   9  16       49.49       46.62      6.97 o 
   6   9  16        4.56        1.65      5.75 o 
   7   9  16        3.54       19.43      6.36 o 
   8   9  16        0.99       -3.58      8.70 o 
   9   9  16        8.29        5.83      8.69 o 
   0  10  16      757.77      788.72     32.86 o 
   1  10  16      378.65      337.55      7.44 o 
   2  10  16      359.65      328.25     10.79 o 
   3  10  16       92.01       71.14      7.96 o 
   4  10  16      183.77      168.55     12.29 o 
   5  10  16      421.32      415.27     19.73 o 
   6  10  16       50.75       29.37      7.60 o 
   7  10  16       19.76       16.93      6.76 o 
   8  10  16        3.89       12.59      6.77 o 
   9  10  16        6.57        7.27     10.81 o 
   1  11  16        0.42       -3.15      5.46 o 
   2  11  16      596.50      606.99     22.93 o 
   3  11  16       59.67       89.87      8.02 o 
   4  11  16       17.92       15.57      5.07 o 
   5  11  16        0.11       -3.42      6.10 o 
   6  11  16       31.82       30.37      6.75 o 
   7  11  16       10.57       23.08      7.70 o 
   8  11  16        0.10        9.47      6.04 o 
   0  12  16       67.69       45.98     10.24 o 
   1  12  16      473.02      517.55     22.29 o 
   2  12  16       12.85        9.34      6.15 o 
   3  12  16      139.79      147.31     12.52 o 
   4  12  16       15.08       12.97      5.62 o 
   5  12  16      112.47      147.43     12.10 o 
   6  12  16        2.93        6.43      7.14 o 
   7  12  16      102.41      125.13     14.74 o 
   8  12  16      116.45      144.01     22.85 o 
   1  13  16      195.35      173.08     15.54 o 
   2  13  16      169.72      158.32     13.29 o 
   3  13  16       17.47       14.03      6.16 o 
   4  13  16        0.11       15.00      7.61 o 
   5  13  16       12.46        0.55      9.16 o 
   6  13  16        2.37       13.89     11.62 o 
   7  13  16       57.77       38.53      9.86 o 
   0  14  16        8.16       17.80     13.60 o 
   1  14  16        8.38       13.03      6.27 o 
   2  14  16        1.74        7.41      4.25 o 
   3  14  16        8.59       12.07      6.53 o 
   4  14  16      236.16      246.64     30.39 o 
   5  14  16      111.38      106.28     12.51 o 
   6  14  16      258.72      265.09     31.03 o 
   7  14  16      129.34       78.10     36.37 o 
   1  15  16      224.81      229.55     28.09 o 
   2  15  16      226.54      221.73     24.81 o 
   3  15  16        4.14       -8.36      8.36 o 
   4  15  16      146.84      140.88     25.44 o 
   5  15  16       52.18       56.12     13.11 o 
   6  15  16        0.97        1.86      9.83 o 
   0  16  16       34.23        5.79     10.79 o 
   1  16  16       13.80       16.97      7.18 o 
   2  16  16      129.65      113.41     11.03 o 
   3  16  16        2.03        8.95      8.57 o 
   4  16  16        5.78        5.84     11.03 o 
   5  16  16      193.96      194.29     28.59 o 
   1  17  16       19.14       22.82     11.83 o 
   2  17  16      111.72      121.41     16.14 o 
   3  17  16        6.43        2.78     10.09 o 
   4  17  16       46.62       31.94     23.44 o 
   0  18  16      289.54      309.86     54.82 o 
   1  18  16      118.85      106.84     14.37 o 
   1   1  17        0.34        1.27      2.99 o 
   2   1  17      175.86      148.56     12.31 o 
   3   1  17      142.56      146.90      9.93 o 
   4   1  17      128.55      106.24     10.24 o 
   5   1  17       34.36       53.55      7.98 o 
   6   1  17       19.69       22.18      6.04 o 
   7   1  17      164.83      141.89     10.14 o 
   8   1  17      102.49      101.15     12.69 o 
   9   1  17      149.22      116.88     14.63 o 
  10   1  17        0.50       21.61     10.49 o 
   0   2  17     2352.89     2429.63     68.65 o 
   1   2  17      791.87      794.31     21.22 o 
   2   2  17      623.11      570.45     15.42 o 
   3   2  17       11.69       14.06      4.31 o 
   4   2  17      758.68      795.73     25.13 o 
   5   2  17      263.89      282.43     14.94 o 
   6   2  17      144.11      148.37     13.21 o 
   7   2  17     1128.54     1256.39     32.86 o 
   8   2  17       79.25       66.75      9.23 o 
   9   2  17        1.32        8.74      7.69 o 
  10   2  17       17.43       22.11      8.96 o 
   1   3  17        1.23        3.66      3.67 o 
   2   3  17      348.10      396.25     13.88 o 
   3   3  17       37.84       41.24      6.14 o 
   4   3  17      655.11      678.28     22.45 o 
   5   3  17        0.14        4.23      5.78 o 
   6   3  17        5.97        8.74      6.53 o 
   7   3  17      218.58      230.54     18.80 o 
   8   3  17      189.55      169.56     16.95 o 
   9   3  17       11.59       25.15      7.65 o 
  10   3  17       84.69       51.84     10.61 o 
   0   4  17        0.37        7.31      3.76 o 
   1   4  17      723.41      715.51     18.63 o 
   2   4  17      121.65      150.88      9.07 o 
   3   4  17       14.00       10.48      6.46 o 
   4   4  17      617.97      620.64     20.03 o 
   5   4  17      115.43      136.90     12.44 o 
   6   4  17      146.29      154.31     11.66 o 
   7   4  17       99.86      102.82      9.44 o 
   8   4  17        1.92        8.29      8.09 o 
   9   4  17       74.94       60.42     11.29 o 
  10   4  17       15.71       21.90      7.45 o 
   1   5  17      906.64      861.14     22.37 o 
   2   5  17      856.43      846.43     23.62 o 
   3   5  17      169.58      168.19     10.62 o 
   4   5  17      135.85      175.52     13.20 o 
   5   5  17        2.97       -7.71      7.71 o 
   6   5  17      329.80      404.39     16.92 o 
   7   5  17       18.57       18.25      4.33 o 
   8   5  17        0.04        5.42      5.75 o 
   9   5  17       25.27       28.82      7.42 o 
  10   5  17        0.01       -2.08      6.85 o 
   0   6  17     1032.42     1095.18     45.41 o 
   1   6  17     2828.65     2958.84     73.91 o 
   2   6  17       48.82       39.05      7.77 o 
   3   6  17     4031.19     4433.18    116.24 o 
   4   6  17        2.25       -2.97      5.43 o 
   5   6  17       69.66       74.49      8.49 o 
   6   6  17       87.59       98.85      9.20 o 
   7   6  17       17.40       35.58      7.38 o 
   8   6  17        4.24       -1.59      5.28 o 
   9   6  17       14.85       20.39      6.25 o 
  10   6  17        0.08        3.77      6.05 o 
   1   7  17      121.15      101.55     10.29 o 
   2   7  17        8.70        9.82      4.90 o 
   3   7  17      236.58      268.22     19.36 o 
   4   7  17        2.50       -4.91      4.91 o 
   5   7  17      129.97      141.98     11.56 o 
   6   7  17      210.61      205.75     18.26 o 
   7   7  17       84.00       82.88     10.47 o 
   8   7  17        5.91       14.94      5.43 o 
   9   7  17       33.36       37.69      8.32 o 
   0   8  17      424.74      430.15     11.36 o 
   1   8  17        6.59        2.75      5.77 o 
   2   8  17       18.30       22.89      5.11 o 
   3   8  17      709.16      718.23     26.87 o 
   4   8  17      153.12      108.97     10.16 o 
   5   8  17      138.90      206.46     16.34 o 
   6   8  17      383.20      422.24     19.20 o 
   7   8  17      475.70      538.40     28.26 o 
   8   8  17       20.08       29.85      7.54 o 
   9   8  17        9.86       20.98      5.98 o 
   1   9  17      241.40      256.27     15.38 o 
   2   9  17        1.91        0.01      5.37 o 
   3   9  17       99.15       86.62      8.05 o 
   4   9  17      208.26      178.99     13.35 o 
   5   9  17       23.55       37.29      6.62 o 
   6   9  17       36.96       34.25      7.95 o 
   7   9  17        0.03        6.60      5.61 o 
   8   9  17       31.78       30.69      8.75 o 
   9   9  17       13.19       13.89      7.36 o 
   0  10  17      766.78      836.19     41.19 o 
   1  10  17       38.24       33.20      5.50 o 
   2  10  17      164.86      185.23     11.67 o 
   3  10  17      282.83      291.39     14.29 o 
   4  10  17      351.34      392.32     20.39 o 
   5  10  17        4.19       10.19      6.29 o 
   6  10  17      103.87      120.85     11.01 o 
   7  10  17      280.42      303.39     29.56 o 
   8  10  17        8.39       13.42      6.36 o 
   1  11  17      310.20      359.37     14.25 o 
   2  11  17       35.63       14.43      7.76 o 
   3  11  17      168.79      157.52     11.29 o 
   4  11  17      218.63      221.44     17.56 o 
   5  11  17       71.09       49.37      7.83 o 
   6  11  17        0.38       14.36      6.56 o 
   7  11  17       73.54       59.47     10.00 o 
   8  11  17       37.53       29.30     10.15 o 
   0  12  17     1133.63     1136.35     42.28 o 
   1  12  17       75.92      107.47      8.33 o 
   2  12  17       78.25       73.10     10.19 o 
   3  12  17      180.93      188.13     17.88 o 
   4  12  17      104.16       76.59     11.10 o 
   5  12  17      146.51      131.66     18.44 o 
   6  12  17       11.13       16.75      7.58 o 
   7  12  17        5.59       13.34      8.60 o 
   1  13  17      310.79      333.73     20.15 o 
   2  13  17      146.83      141.25     12.76 o 
   3  13  17      118.85      105.06     11.20 o 
   4  13  17        6.71       10.72     14.95 o 
   5  13  17      294.26      261.57     33.94 o 
   6  13  17       89.74      104.36     12.16 o 
   7  13  17        4.74       13.08      9.01 o 
   0  14  17       20.41       15.40      7.51 o 
   1  14  17       40.47       27.80      7.54 o 
   2  14  17       27.18       23.48      6.51 o 
   3  14  17      109.64      123.66     12.31 o 
   4  14  17       13.41        8.24      6.46 o 
   5  14  17       75.13       73.44     11.28 o 
   6  14  17        1.65        3.39     10.48 o 
   1  15  17      107.31       93.47     14.12 o 
   2  15  17       41.13       33.18      8.86 o 
   3  15  17        6.10        3.68     12.24 o 
   4  15  17        8.63       20.71      9.90 o 
   5  15  17      102.02       94.59     14.72 o 
   0  16  17      206.72      159.29     22.92 o 
   1  16  17       24.01       21.07      8.54 o 
   2  16  17       41.37       25.55      7.65 o 
   3  16  17        5.44        2.66      6.82 o 
   4  16  17       96.22       86.01     13.86 o 
   1  17  17       37.06       38.53      9.20 o 
   2  17  17        0.16       12.73      4.72 o 
   3  17  17       37.86       27.53     13.95 o 
   0   0  18      974.07      874.57     55.88 o 
   1   0  18      656.89      740.50     28.10 o 
   2   0  18      965.44     1059.01     31.42 o 
   3   0  18       12.06       13.41      5.66 o 
   4   0  18        4.42        5.57      5.05 o 
   5   0  18     1388.87     1535.04     39.90 o 
   6   0  18     1282.85     1450.83     55.81 o 
   7   0  18      889.44     1001.22     43.91 o 
   8   0  18      654.86      655.69     53.40 o 
   9   0  18        2.54        7.75      9.52 o 
  10   0  18       87.84       47.96     16.34 o 
   1   1  18      970.25      998.66     21.50 o 
   2   1  18     1649.44     1679.14     37.69 o 
   3   1  18       85.19       88.44      9.19 o 
   4   1  18       51.40       37.37      6.61 o 
   5   1  18       12.27        6.58      5.19 o 
   6   1  18      253.35      241.09     17.57 o 
   7   1  18       64.03       64.53     10.42 o 
   8   1  18       68.97       60.03      8.72 o 
   9   1  18       51.65       38.93      9.87 o 
  10   1  18       17.59       12.46     10.05 o 
   0   2  18     1790.31     1970.98     55.35 o 
   1   2  18       46.46       51.48      5.46 o 
   2   2  18       33.01       34.12      5.27 o 
   3   2  18      610.29      589.23     21.13 o 
   4   2  18      225.97      229.77     14.60 o 
   5   2  18      100.13      111.88      9.81 o 
   6   2  18     1323.30     1427.61     36.51 o 
   7   2  18      127.19      138.37     12.13 o 
   8   2  18       92.16      114.41     11.62 o 
   9   2  18        2.10        3.05     10.31 o 
  10   2  18       23.85       16.44      6.99 o 
   1   3  18       35.86       30.08      5.15 o 
   2   3  18      691.67      739.19     20.39 o 
   3   3  18      421.97      455.09     15.62 o 
   4   3  18       49.17       42.03      6.53 o 
   5   3  18      104.67      107.73      9.87 o 
   6   3  18      165.77      206.99     14.50 o 
   7   3  18       27.85       28.40      6.48 o 
   8   3  18        0.83        9.76      5.18 o 
   9   3  18       16.01        9.58      6.78 o 
  10   3  18       26.51       19.80      7.29 o 
   0   4  18      788.34      761.79     37.23 o 
   1   4  18     1076.75     1135.79     29.28 o 
   2   4  18      882.98      889.61     23.30 o 
   3   4  18     1295.05     1479.18     32.45 o 
   4   4  18       41.75       38.51      6.81 o 
   5   4  18       29.29       43.65      6.60 o 
   6   4  18      998.81     1103.67     31.31 o 
   7   4  18        6.37       -0.26      4.59 o 
   8   4  18        6.43        4.66      6.08 o 
   9   4  18      217.38      175.20     23.14 o 
  10   4  18        2.22       13.35      6.34 o 
   1   5  18     1861.83     1910.69     43.19 o 
   2   5  18     1663.26     1776.85     38.53 o 
   3   5  18      511.06      458.00     13.96 o 
   4   5  18      493.34      482.26     12.29 o 
   5   5  18       63.84       59.91      7.58 o 
   6   5  18        0.29        0.59      5.61 o 
   7   5  18        8.02        7.47      6.20 o 
   8   5  18       11.15       10.38      6.91 o 
   9   5  18       75.73       75.29     11.01 o 
  10   5  18        9.12        9.23      5.74 o 
   0   6  18     1891.66     2060.28     74.54 o 
   1   6  18        8.51        4.54      6.82 o 
   2   6  18      844.69      909.33     29.68 o 
   3   6  18       48.77       35.81      7.00 o 
   4   6  18      746.59      802.38     28.09 o 
   5   6  18       83.24       50.43      7.08 o 
   6   6  18      262.79      249.99     13.32 o 
   7   6  18       38.57       33.38      6.34 o 
   8   6  18       26.57       18.70      7.19 o 
   9   6  18        5.81        7.37      7.51 o 
   1   7  18     2928.44     3243.93     63.06 o 
   2   7  18      214.29      225.85     17.10 o 
   3   7  18      777.93      735.54     25.84 o 
   4   7  18     1000.77     1015.06     27.64 o 
   5   7  18       28.50       29.10      7.12 o 
   6   7  18        5.57       -1.39      5.13 o 
   7   7  18       21.70       30.11      7.08 o 
   8   7  18        4.89       14.29      6.44 o 
   9   7  18        7.27       26.59      7.65 o 
   0   8  18       42.96       35.88      7.84 o 
   1   8  18      255.50      254.37     18.17 o 
   2   8  18      126.33      150.07     10.34 o 
   3   8  18      112.06      111.81      8.93 o 
   4   8  18       14.05       20.04      7.60 o 
   5   8  18       73.40       59.75      8.02 o 
   6   8  18      106.59      120.15     13.21 o 
   7   8  18        0.12       -0.20      6.28 o 
   8   8  18        0.18       11.04      6.97 o 
   9   8  18       53.25       42.51      9.15 o 
   1   9  18       71.60       61.02      7.26 o 
   2   9  18       20.04       21.30      6.40 o 
   3   9  18        3.46        5.75      4.42 o 
   4   9  18      172.85      149.68      9.43 o 
   5   9  18        9.18        3.95      7.16 o 
   6   9  18       26.85       24.05      4.80 o 
   7   9  18        0.01        8.54      6.11 o 
   8   9  18        5.57       -9.00     10.93 o 
   0  10  18      757.54      819.39     25.56 o 
   1  10  18        0.14        1.33      4.11 o 
   2  10  18      760.94      787.01     21.12 o 
   3  10  18        2.59       -0.32      4.87 o 
   4  10  18       83.08       96.91     10.07 o 
   5  10  18        0.03       10.33      4.48 o 
   6  10  18        0.53        4.90      8.73 o 
   7  10  18        4.26        3.60      8.60 o 
   8  10  18       47.54       35.11      9.11 o 
   1  11  18      152.88      140.24      9.05 o 
   2  11  18      132.61      149.95      9.94 o 
   3  11  18       24.50       31.55      5.42 o 
   4  11  18        2.44        7.94      4.84 o 
   5  11  18       60.89       47.38      8.60 o 
   6  11  18       49.91       37.11      8.51 o 
   7  11  18       59.47       85.37     12.42 o 
   8  11  18        9.26        8.69      8.06 o 
   0  12  18     1337.36     1359.44     49.93 o 
   1  12  18      122.83      121.90      9.09 o 
   2  12  18      147.86      131.79     11.65 o 
   3  12  18        1.16        2.04      4.50 o 
   4  12  18      136.49      160.57     12.52 o 
   5  12  18       13.91        9.65      7.24 o 
   6  12  18      156.41      156.02     22.69 o 
   7  12  18       60.00       62.34     12.51 o 
   1  13  18       85.48       60.65      9.46 o 
   2  13  18        3.33        2.20      5.76 o 
   3  13  18       92.80       83.99      9.69 o 
   4  13  18       12.24       13.05      6.03 o 
   5  13  18        3.48       18.32     12.20 o 
   6  13  18       97.18       61.89     10.96 o 
   0  14  18       92.20       77.88     12.84 o 
   1  14  18      118.80      122.86     11.33 o 
   2  14  18       28.03       26.74      6.43 o 
   3  14  18        0.08        6.72      7.09 o 
   4  14  18      145.45      136.39     15.81 o 
   5  14  18       26.70       22.67      8.06 o 
   6  14  18       65.94       56.98     11.24 o 
   1  15  18       55.36       48.51      9.34 o 
   2  15  18       27.89       29.80      8.03 o 
   3  15  18       18.58       18.39      6.62 o 
   4  15  18       47.85       58.29     11.50 o 
   5  15  18        0.13       13.19      9.73 o 
   0  16  18       41.58       19.70      9.52 o 
   1  16  18        2.85        7.64      5.98 o 
   2  16  18        3.01        6.35      7.41 o 
   3  16  18       27.36       25.07      9.21 o 
   4  16  18       11.44       24.10      9.34 o 
   1  17  18       18.49       12.55      7.40 o 
   2  17  18       27.98       24.60      9.37 o 
   1   1  19        0.08        0.88      3.78 o 
   2   1  19        4.10        3.56      3.42 o 
   3   1  19     1909.96     2032.88     38.18 o 
   4   1  19     1976.16     2179.72     36.05 o 
   5   1  19      563.81      620.71     24.32 o 
   6   1  19      146.55      153.23     11.19 o 
   7   1  19       22.28       14.90      6.93 o 
   8   1  19       62.65       56.72     10.13 o 
   9   1  19       21.24        6.03      5.00 o 
  10   1  19        0.11        7.83     11.08 o 
   0   2  19       66.72       73.93     12.60 o 
   1   2  19        2.48        3.03      4.82 o 
   2   2  19      444.54      474.39     17.85 o 
   3   2  19       87.28       80.63      7.49 o 
   4   2  19       53.36       55.78      7.42 o 
   5   2  19      721.66      797.62     30.26 o 
   6   2  19       67.32       71.86     11.63 o 
   7   2  19        6.16       15.67      6.15 o 
   8   2  19      148.67      141.43     16.87 o 
   9   2  19        8.68       11.41      5.49 o 
  10   2  19       16.90       16.42      7.11 o 
   1   3  19      138.27      111.29      9.73 o 
   2   3  19      619.51      629.72     18.85 o 
   3   3  19      900.41      999.65     28.60 o 
   4   3  19      108.16      108.66     10.28 o 
   5   3  19      157.88      149.16     11.75 o 
   6   3  19       41.56       36.91      7.96 o 
   7   3  19      136.69      141.06     13.27 o 
   8   3  19      101.82       97.70     11.67 o 
   9   3  19       24.16       19.12      6.38 o 
  10   3  19       22.81       20.11      6.78 o 
   0   4  19     3972.57     4389.38    177.85 o 
   1   4  19        3.57        0.51      2.65 o 
   2   4  19      126.77      135.43      8.21 o 
   3   4  19       68.47       49.00      6.97 o 
   4   4  19      116.19      127.30      9.62 o 
   5   4  19       38.22       29.00      6.04 o 
   6   4  19      250.76      271.77     19.67 o 
   7   4  19      126.11      112.77     12.38 o 
   8   4  19       13.51       14.98      6.40 o 
   9   4  19        1.43        7.82      6.53 o 
   1   5  19      732.58      738.78     22.34 o 
   2   5  19     2764.10     2900.05     56.66 o 
   3   5  19      407.49      430.50     15.79 o 
   4   5  19       95.50       96.62      8.44 o 
   5   5  19      791.85      777.25     21.09 o 
   6   5  19        2.07        9.02      4.81 o 
   7   5  19        7.43        6.05      5.28 o 
   8   5  19       75.91       58.99      8.89 o 
   9   5  19       53.80       34.33      8.35 o 
   0   6  19        5.88       10.52      6.50 o 
   1   6  19     1076.22     1074.44     28.90 o 
   2   6  19       70.51       90.04     10.13 o 
   3   6  19       50.99       67.23      7.91 o 
   4   6  19      723.41      654.48     31.63 o 
   5   6  19       48.37       47.60      9.34 o 
   6   6  19       77.43       69.23      9.43 o 
   7   6  19      181.94      146.45     15.92 o 
   8   6  19        2.31       15.38      7.50 o 
   9   6  19       98.39       75.11     13.17 o 
   1   7  19      959.04      894.34     78.66 o 
   2   7  19     1427.80     1662.41     42.27 o 
   3   7  19      129.79      121.85     10.56 o 
   4   7  19      124.01      142.32     12.39 o 
   5   7  19      137.21      121.17     12.19 o 
   6   7  19      144.94      183.03     15.12 o 
   7   7  19        0.46       11.64      4.85 o 
   8   7  19       13.18       17.81      7.69 o 
   9   7  19       11.14       14.96      6.84 o 
   0   8  19      510.75      541.82     29.71 o 
   1   8  19      110.53      120.60      7.76 o 
   2   8  19     1239.29     1383.57     35.45 o 
   3   8  19       89.17       87.38      9.24 o 
   4   8  19      179.76      175.80     13.34 o 
   5   8  19       10.30       12.08      5.79 o 
   6   8  19        0.34       11.97      5.18 o 
   7   8  19       27.55       24.20      7.55 o 
   8   8  19        5.42       22.73      6.92 o 
   9   8  19        0.23       18.62     12.83 o 
   1   9  19      304.55      332.83     15.59 o 
   2   9  19      298.94      262.11     16.41 o 
   3   9  19      469.40      541.41     26.92 o 
   4   9  19       21.72       10.19      6.96 o 
   5   9  19      130.96      141.34     13.81 o 
   6   9  19       63.58       50.30      8.92 o 
   7   9  19       11.39       20.51      7.48 o 
   8   9  19      114.49      111.68     14.04 o 
   0  10  19      314.60      350.98     28.16 o 
   1  10  19       19.24       15.14      6.30 o 
   2  10  19      268.42      240.29     16.51 o 
   3  10  19      323.84      308.07     13.19 o 
   4  10  19      665.86      762.38     36.81 o 
   5  10  19       77.65       80.71      8.92 o 
   6  10  19      135.38      123.96     13.55 o 
   7  10  19        5.92       20.66      7.41 o 
   8  10  19       97.03      118.31     11.50 o 
   1  11  19       47.40       25.77      5.54 o 
   2  11  19      307.74      326.16     13.14 o 
   3  11  19       26.15       38.82      6.96 o 
   4  11  19        9.91        9.66      4.49 o 
   5  11  19      120.68      124.31     11.87 o 
   6  11  19        0.03        4.69      7.32 o 
   7  11  19        6.77       21.34      7.64 o 
   0  12  19      299.07      293.20     24.08 o 
   1  12  19      148.88      168.58     13.20 o 
   2  12  19        2.09       19.72      6.19 o 
   3  12  19       93.36      125.23     12.30 o 
   4  12  19       22.58       10.52      8.12 o 
   5  12  19       46.73       48.52     10.29 o 
   6  12  19      165.53      152.47     20.26 o 
   7  12  19        2.37        9.52      8.87 o 
   1  13  19        5.73       11.55      5.45 o 
   2  13  19      265.32      272.07     26.48 o 
   3  13  19      175.08      161.73     16.81 o 
   4  13  19       22.54       20.90      8.12 o 
   5  13  19        0.39       15.09      8.37 o 
   6  13  19        1.26        3.49      9.69 o 
   0  14  19       59.09       45.09      9.94 o 
   1  14  19       33.64       35.64      9.96 o 
   2  14  19      108.38       78.83      8.72 o 
   3  14  19      404.77      417.68     43.36 o 
   4  14  19      194.37      209.23     26.12 o 
   5  14  19       27.19       30.43     12.91 o 
   1  15  19        4.54       15.75      6.12 o 
   2  15  19       14.70       21.39      7.54 o 
   3  15  19       13.50       15.92     11.85 o 
   4  15  19       49.68       46.33     11.57 o 
   0  16  19      175.96      176.14     32.09 o 
   1  16  19       22.20       18.57      8.10 o 
   2  16  19       11.94       13.64      7.54 o 
   3  16  19       38.30       36.82     11.61 o 
   0   0  20       10.75        3.43     15.69 o 
   1   0  20       17.96       19.69      5.80 o 
   2   0  20      829.09      750.83     30.17 o 
   3   0  20     1715.23     1936.66     43.09 o 
   4   0  20     1541.66     1545.25     56.46 o 
   5   0  20      499.96      488.29     22.63 o 
   6   0  20       88.02      101.38     11.69 o 
   7   0  20      182.32      152.40     31.36 o 
   8   0  20       13.99       15.07      9.47 o 
   9   0  20        8.43       20.58     12.46 o 
   1   1  20      192.49      196.64      9.10 o 
   2   1  20     1524.45     1729.77     31.43 o 
   3   1  20     2989.80     3203.53     52.00 o 
   4   1  20       62.32       56.02      7.34 o 
   5   1  20      347.02      353.76     21.32 o 
   6   1  20      107.35      116.12     12.05 o 
   7   1  20        4.49       24.41      6.94 o 
   8   1  20      153.32      134.40     14.51 o 
   9   1  20      270.19      205.92     26.72 o 
   0   2  20      555.41      422.27     77.77 o 
   1   2  20      456.06      461.20     12.78 o 
   2   2  20     3886.94     4067.86     78.85 o 
   3   2  20      187.73      178.93     12.53 o 
   4   2  20      777.54      876.27     28.78 o 
   5   2  20        8.63       11.51      5.61 o 
   6   2  20      144.41      117.98     12.15 o 
   7   2  20        0.82        1.04      8.09 o 
   8   2  20        8.20       12.50      6.01 o 
   9   2  20       10.05       10.69      6.16 o 
   1   3  20     2573.15     2884.77     60.51 o 
   2   3  20     1428.57     1398.29     30.55 o 
   3   3  20        8.07        5.54      4.41 o 
   4   3  20      578.09      591.60     23.98 o 
   5   3  20        0.67       -0.22      5.26 o 
   6   3  20      352.93      344.38     21.64 o 
   7   3  20       16.20       16.37      5.19 o 
   8   3  20        2.92       -4.13     10.44 o 
   9   3  20       20.45       16.20      7.36 o 
   0   4  20     1855.02     1700.43     56.06 o 
   1   4  20      141.18      146.08      9.08 o 
   2   4  20       36.18       47.98      6.12 o 
   3   4  20     1565.01     1692.35     33.58 o 
   4   4  20        0.08       14.98      6.37 o 
   5   4  20       88.24      108.92      8.23 o 
   6   4  20       50.89       34.36      6.55 o 
   7   4  20      257.37      274.73     21.51 o 
   8   4  20        3.15       15.62      7.98 o 
   9   4  20        0.70       -4.45      6.60 o 
   1   5  20      769.67      824.68     26.05 o 
   2   5  20      726.27      751.33     23.57 o 
   3   5  20      111.86      138.07      9.01 o 
   4   5  20       15.10       11.73      4.85 o 
   5   5  20       68.13       65.42     11.39 o 
   6   5  20        1.80       11.26      7.10 o 
   7   5  20        8.07       14.75      6.30 o 
   8   5  20       45.80       27.62      8.93 o 
   9   5  20        8.56        6.50      7.04 o 
   0   6  20      233.01      211.51     18.01 o 
   1   6  20       49.75       38.56      6.55 o 
   2   6  20      151.03      138.99     10.01 o 
   3   6  20        4.22       -1.45      5.29 o 
   4   6  20       30.93       15.28      6.96 o 
   5   6  20        1.32        8.96      6.37 o 
   6   6  20       10.00       18.17      5.86 o 
   7   6  20      188.95      192.25     19.68 o 
   8   6  20       26.93       29.02      7.38 o 
   9   6  20        1.97        3.86      7.93 o 
   1   7  20       68.43       79.59      8.66 o 
   2   7  20       12.86        9.75      5.30 o 
   3   7  20      229.57      263.94     19.20 o 
   4   7  20     1435.73     1528.75     43.81 o 
   5   7  20       10.19        8.95      6.27 o 
   6   7  20       89.02      113.60     10.38 o 
   7   7  20       14.29       26.80      7.46 o 
   8   7  20       51.89       17.94      7.34 o 
   0   8  20      822.91      729.29     84.91 o 
   1   8  20      231.37      216.59     14.28 o 
   2   8  20       29.16       22.99      5.76 o 
   3   8  20       10.20       20.81      5.81 o 
   4   8  20      208.38      208.22     17.41 o 
   5   8  20       43.57       48.34      8.59 o 
   6   8  20      110.64      125.28     16.79 o 
   7   8  20       44.24       43.25      9.54 o 
   8   8  20        4.20       14.43      6.46 o 
   1   9  20      414.85      392.40     22.09 o 
   2   9  20        2.63        3.93      5.38 o 
   3   9  20        3.53        1.99      5.12 o 
   4   9  20        0.44       -1.29      6.79 o 
   5   9  20        3.76       -5.09      6.00 o 
   6   9  20       25.35       17.54      6.15 o 
   7   9  20        0.16       -0.84     11.76 o 
   8   9  20       56.74       57.42      9.36 o 
   0  10  20       98.37       67.40     14.66 o 
   1  10  20      108.62      104.23      9.89 o 
   2  10  20        2.22        1.93      7.16 o 
   3  10  20       51.92       59.47      9.84 o 
   4  10  20      363.17      386.39     25.69 o 
   5  10  20       12.49       14.92      5.76 o 
   6  10  20      101.41       86.64     12.21 o 
   7  10  20       74.22       52.26      9.27 o 
   1  11  20        0.73        8.48      4.83 o 
   2  11  20      182.18      187.64     14.97 o 
   3  11  20       83.36       64.24      9.12 o 
   4  11  20      423.93      503.61     36.28 o 
   5  11  20       21.49       17.88      7.00 o 
   6  11  20      100.76      138.88     21.71 o 
   7  11  20        1.30        4.38     11.37 o 
   0  12  20       25.53        8.01      5.41 o 
   1  12  20       22.86       18.19      4.53 o 
   2  12  20        6.64       11.48      6.27 o 
   3  12  20        1.37        2.27      9.01 o 
   4  12  20      366.07      430.79     31.95 o 
   5  12  20      143.58      142.37     15.70 o 
   6  12  20       10.18       34.39     10.03 o 
   1  13  20        0.86       12.37      4.14 o 
   2  13  20       72.73       56.05      9.24 o 
   3  13  20      100.51       95.83     12.10 o 
   4  13  20        2.32       18.24      8.01 o 
   5  13  20       33.90       37.48     10.41 o 
   6  13  20        0.03       12.89      7.68 o 
   0  14  20        0.01       -0.99      7.28 o 
   1  14  20       26.40       32.11      7.51 o 
   2  14  20      100.91       71.59      9.59 o 
   3  14  20       97.88       86.07     11.36 o 
   4  14  20       76.95       89.88     16.51 o 
   5  14  20       48.68       53.55     10.58 o 
   1  15  20       57.09       57.67     10.56 o 
   2  15  20      306.02      287.36     32.77 o 
   3  15  20        6.41        7.04      8.15 o 
   4  15  20        6.77       15.09      8.00 o 
   0  16  20        2.45       17.39     11.15 o 
   1  16  20       26.82      113.44     46.86 o 
   2  16  20        8.57       14.73      6.49 o 
   1   1  21      469.61      460.11     13.70 o 
   2   1  21      664.94      670.08     19.85 o 
   3   1  21      204.34      181.28     14.06 o 
   4   1  21     1236.75     1311.43     28.85 o 
   5   1  21        1.88       -6.78      6.78 o 
   6   1  21       29.90       28.20      7.57 o 
   7   1  21       59.94       30.49      7.01 o 
   8   1  21       26.87       15.94      7.04 o 
   9   1  21       12.31       16.65      9.27 o 
   0   2  21     4007.56     4010.28    104.56 o 
   1   2  21      487.63      494.55      7.05 o 
   2   2  21       40.12       31.85      5.57 o 
   3   2  21      246.89      230.22     16.12 o 
   4   2  21      220.23      194.47     13.37 o 
   5   2  21       43.38       49.17      7.93 o 
   6   2  21        3.84        9.48      6.05 o 
   7   2  21       32.20       49.02      9.45 o 
   8   2  21       95.62      103.98     11.46 o 
   9   2  21        8.99        7.15      6.97 o 
   1   3  21        8.26        0.14      5.81 o 
   2   3  21        7.28        6.44      3.94 o 
   3   3  21      541.28      483.32     18.07 o 
   4   3  21      380.54      395.70     16.19 o 
   5   3  21      172.17      157.88     11.40 o 
   6   3  21      183.87      181.67     14.68 o 
   7   3  21       11.39       23.84      7.13 o 
   8   3  21        3.62        5.94      6.71 o 
   9   3  21       28.56       15.57      6.58 o 
   0   4  21     2543.04     2665.54     78.82 o 
   1   4  21      361.43      370.57      9.87 o 
   2   4  21        0.76        7.79      4.17 o 
   3   4  21      149.53      155.63     11.27 o 
   4   4  21       12.34       18.14     12.23 o 
   5   4  21      116.66      109.54     11.42 o 
   6   4  21      504.55      572.61     27.60 o 
   7   4  21        1.42       -0.55      5.15 o 
   8   4  21       22.71       17.84      8.54 o 
   9   4  21       12.14       19.76      7.98 o 
   1   5  21      256.99      316.68     19.92 o 
   2   5  21      811.42      831.50     27.77 o 
   3   5  21      246.33      268.80     12.03 o 
   4   5  21       35.39       40.25      8.75 o 
   5   5  21        0.71        3.68      5.38 o 
   6   5  21       36.57       29.31      5.80 o 
   7   5  21      373.83      444.33     34.63 o 
   8   5  21       33.07       23.81      7.70 o 
   9   5  21        8.46       18.02      8.60 o 
   0   6  21     2031.19     2507.68     85.51 o 
   1   6  21      183.18      219.49     24.00 o 
   2   6  21       22.20       39.78      6.40 o 
   3   6  21     1015.19     1116.53     26.94 o 
   4   6  21      722.15      905.67     35.39 o 
   5   6  21      242.38      224.75     19.53 o 
   6   6  21      490.95      520.13     29.09 o 
   7   6  21        0.08       -1.40      7.57 o 
   8   6  21       54.92       43.37      8.73 o 
   1   7  21       36.06       24.27      6.33 o 
   2   7  21      879.54      939.73     23.20 o 
   3   7  21       17.15       16.19      8.53 o 
   4   7  21     1007.49     1027.81     30.30 o 
   5   7  21      250.39      241.67     19.13 o 
   6   7  21       27.10       20.28      6.57 o 
   7   7  21      171.66      161.20     18.73 o 
   8   7  21        0.62       16.40      6.65 o 
   0   8  21      356.63      306.87     23.85 o 
   1   8  21      704.74      708.00     25.38 o 
   2   8  21      337.21      353.76     25.54 o 
   3   8  21      113.88      115.13      9.15 o 
   4   8  21      175.77      159.49     15.24 o 
   5   8  21       58.67       54.52      9.81 o 
   6   8  21        7.93        2.85      9.89 o 
   7   8  21        0.35       -1.24      6.58 o 
   8   8  21       75.22       58.87     12.05 o 
   1   9  21       32.27       24.44      7.28 o 
   2   9  21      237.31      239.92     17.16 o 
   3   9  21      449.63      495.39     24.36 o 
   4   9  21       82.91       68.88     10.69 o 
   5   9  21      190.43      159.77     13.94 o 
   6   9  21        6.27       22.05      7.19 o 
   7   9  21        0.01        8.23      6.89 o 
   0  10  21      196.00      196.62     20.15 o 
   1  10  21      119.74      128.60     10.55 o 
   2  10  21      140.93      138.66     12.34 o 
   3  10  21       14.31       17.73      4.19 o 
   4  10  21       28.85       37.66      9.21 o 
   5  10  21       17.31       38.96      8.32 o 
   6  10  21       35.68       31.40      8.50 o 
   7  10  21        4.59       10.34      7.07 o 
   1  11  21       23.16       26.77      5.88 o 
   2  11  21      618.98      691.11     41.61 o 
   3  11  21        2.04        2.64      6.20 o 
   4  11  21        1.79        3.95      7.80 o 
   5  11  21        0.12       15.12      7.35 o 
   6  11  21      579.55      649.91     44.17 o 
   0  12  21        0.10        9.14      9.89 o 
   1  12  21       28.05       27.83      5.99 o 
   2  12  21       29.21       21.32      5.14 o 
   3  12  21        0.02        9.67      5.57 o 
   4  12  21        8.12        9.49     11.72 o 
   5  12  21        0.27        7.92     12.11 o 
   6  12  21        0.65        1.56      8.80 o 
   1  13  21       48.61       36.50      8.43 o 
   2  13  21       64.13       71.87      9.46 o 
   3  13  21       54.53       55.47      8.40 o 
   4  13  21      133.15      138.22     14.48 o 
   5  13  21       25.66       34.72     10.13 o 
   0  14  21      216.72      201.70     35.90 o 
   1  14  21        0.20        4.04      6.35 o 
   2  14  21       72.99       62.95     10.14 o 
   3  14  21       12.91        5.21      7.40 o 
   4  14  21        4.97        9.40      6.99 o 
   1  15  21        1.25        2.37      7.21 o 
   2  15  21       26.19       25.68     11.39 o 
   3  15  21       35.60       27.40     10.42 o 
   0  16  21        4.64       12.00     20.30 o 
   0   0  22      546.56      516.29     60.96 o 
   1   0  22     4268.85     4723.61    101.98 o 
   2   0  22     1911.60     1905.27     60.54 o 
   3   0  22       55.88       94.24     12.02 o 
   4   0  22       96.32      100.14     13.62 o 
   5   0  22      103.10       57.14     11.91 o 
   6   0  22      449.12      513.18     42.09 o 
   7   0  22       60.60       68.52     12.90 o 
   8   0  22      159.39      133.74     19.42 o 
   9   0  22       23.36       25.04     12.47 o 
   1   1  22       88.73       78.12      7.29 o 
   2   1  22       19.38       24.40      5.74 o 
   3   1  22      191.13      170.48     10.87 o 
   4   1  22      406.96      366.72     18.30 o 
   5   1  22     1949.05     2166.58     71.34 o 
   6   1  22       64.18       51.41      9.47 o 
   7   1  22       51.31       62.97     10.01 o 
   8   1  22       34.23       37.89      7.98 o 
   9   1  22       70.83       59.79     12.30 o 
   0   2  22      673.82      627.88     46.91 o 
   1   2  22     1382.22     1471.28     29.65 o 
   2   2  22       44.14       28.30      5.27 o 
   3   2  22      166.76      163.92     12.29 o 
   4   2  22      866.64      926.04     24.44 o 
   5   2  22       30.88       17.63      4.99 o 
   6   2  22       71.97       60.04      9.70 o 
   7   2  22        0.10        3.73      7.06 o 
   8   2  22       38.43       39.37      8.06 o 
   9   2  22       44.30       37.19      9.00 o 
   1   3  22       44.51       39.00      6.58 o 
   2   3  22       57.98       42.35      5.98 o 
   3   3  22       27.52       19.82      5.57 o 
   4   3  22       58.96       54.28      7.86 o 
   5   3  22      191.57      208.11     13.86 o 
   6   3  22       23.61       17.84      5.90 o 
   7   3  22       59.76       60.07      9.59 o 
   8   3  22        0.03        4.64      7.53 o 
   9   3  22        0.29        5.28     12.86 o 
   0   4  22       54.76       59.96     10.49 o 
   1   4  22     2245.69     2397.46     59.97 o 
   2   4  22      435.27      473.71     18.26 o 
   3   4  22       20.58       28.18      5.37 o 
   4   4  22      444.30      524.07     21.37 o 
   5   4  22       83.68      103.99     10.29 o 
   6   4  22       21.79       23.00      5.82 o 
   7   4  22       60.60       40.73     10.30 o 
   8   4  22       78.73       94.22     13.56 o 
   1   5  22     2110.81     2399.28     56.54 o 
   2   5  22     1048.08     1085.05     26.11 o 
   3   5  22      592.74      623.33     33.99 o 
   4   5  22       66.38       77.11      9.24 o 
   5   5  22      370.06      348.03     26.36 o 
   6   5  22       18.97       15.79      6.52 o 
   7   5  22        0.00       10.57      5.95 o 
   8   5  22        4.16       19.29      7.63 o 
   0   6  22      261.63      130.35     34.03 o 
   1   6  22      190.66      209.17     12.09 o 
   2   6  22       21.27        2.82      9.21 o 
   3   6  22        0.02        0.34      6.01 o 
   4   6  22       25.14       11.89      9.39 o 
   5   6  22       23.86       22.28      7.50 o 
   6   6  22       10.27       11.14      4.95 o 
   7   6  22        1.88        8.55      5.98 o 
   8   6  22      107.54       77.79     13.64 o 
   1   7  22     1446.68     1669.70     45.04 o 
   2   7  22      632.51      692.63     35.23 o 
   3   7  22       53.32       50.53      6.89 o 
   4   7  22        8.57        5.57      5.17 o 
   5   7  22      255.94      240.48     18.72 o 
   6   7  22       89.83       88.78     11.31 o 
   7   7  22       17.28       31.69      8.90 o 
   8   7  22        5.07       11.85      7.09 o 
   0   8  22      809.96      977.30     34.53 o 
   1   8  22       10.39        6.99      4.97 o 
   2   8  22      161.31      184.72     14.85 o 
   3   8  22       42.76       60.93     10.20 o 
   4   8  22      371.28      403.55     27.39 o 
   5   8  22      103.39      120.02      9.45 o 
   6   8  22        9.20       15.33      6.23 o 
   7   8  22       94.02       55.99     10.24 o 
   1   9  22        0.92        2.78      4.77 o 
   2   9  22      280.42      310.19     23.86 o 
   3   9  22      246.37      233.24     19.98 o 
   4   9  22       12.05       16.47      5.36 o 
   5   9  22       43.69       45.50      7.79 o 
   6   9  22      171.42      180.12     24.91 o 
   7   9  22       80.20       66.31     10.91 o 
   0  10  22      210.35      198.56     20.10 o 
   1  10  22        8.31        7.99      4.41 o 
   2  10  22        5.54        5.24      5.06 o 
   3  10  22       17.89       17.86      5.18 o 
   4  10  22       26.28       29.56      4.86 o 
   5  10  22       18.32       37.34      7.56 o 
   6  10  22        0.07        8.01      6.60 o 
   7  10  22       82.71       72.80     10.80 o 
   1  11  22        0.05       12.12      4.93 o 
   2  11  22       15.07       22.25      5.71 o 
   3  11  22        0.03       11.14     13.80 o 
   4  11  22       11.08       17.37      6.78 o 
   5  11  22       16.84       19.34      5.93 o 
   6  11  22       11.83       16.18      6.12 o 
   0  12  22        0.35        2.22      6.59 o 
   1  12  22       17.47       12.14      4.37 o 
   2  12  22        1.48       -2.35      6.27 o 
   3  12  22        1.95       -1.16      6.12 o 
   4  12  22       13.43       23.21      6.56 o 
   5  12  22        4.35       13.62      7.18 o 
   1  13  22       11.31       21.70      5.79 o 
   2  13  22       29.80       36.54      7.21 o 
   3  13  22       68.61       58.08      9.20 o 
   4  13  22       28.95        9.59      7.40 o 
   5  13  22        1.92       23.90     20.40 o 
   0  14  22      106.31       90.41     16.07 o 
   1  14  22       41.03       29.07      7.69 o 
   2  14  22       79.78       66.43      9.71 o 
   3  14  22       75.91       82.30     10.38 o 
   1  15  22       90.75       63.84     12.12 o 
   2  15  22        9.04       14.65      6.64 o 
   1   1  23       24.36       24.71      5.63 o 
   2   1  23        0.20        0.57      5.79 o 
   3   1  23      510.24      536.53     19.95 o 
   4   1  23       40.15       33.31      7.08 o 
   5   1  23       51.70       30.62     10.12 o 
   6   1  23       12.30        8.68      4.77 o 
   7   1  23        2.91       11.04      5.50 o 
   8   1  23       10.87       15.08      6.39 o 
   0   2  23      414.42      400.45     15.59 o 
   1   2  23      232.53      257.09     19.02 o 
   2   2  23       36.35       44.43      6.27 o 
   3   2  23      221.53      217.78     14.10 o 
   4   2  23        8.93        8.84      6.17 o 
   5   2  23      297.10      318.01     27.25 o 
   6   2  23       60.24       58.48      7.72 o 
   7   2  23       76.38       84.64     10.91 o 
   8   2  23       66.77       48.44     13.08 o 
   1   3  23      612.19      664.09     21.43 o 
   2   3  23     1794.45     1922.10     44.18 o 
   3   3  23      375.37      339.41     21.58 o 
   4   3  23      737.51      746.90     21.46 o 
   5   3  23        0.70        2.20      4.61 o 
   6   3  23        2.84        6.08      3.88 o 
   7   3  23        0.89        4.70      6.27 o 
   8   3  23       29.86       26.37      7.71 o 
   0   4  23      169.02      166.15     16.10 o 
   1   4  23      224.97      193.60     14.72 o 
   2   4  23       37.36       28.71      6.70 o 
   3   4  23      121.37      118.30      8.54 o 
   4   4  23       38.31       41.30      7.22 o 
   5   4  23        2.78        2.37      5.20 o 
   6   4  23       48.34       50.04      8.96 o 
   7   4  23        0.05        9.33      5.28 o 
   8   4  23        0.53       16.87      8.31 o 
   1   5  23     1280.44     1342.59     34.92 o 
   2   5  23        0.52        2.51      5.71 o 
   3   5  23       71.62       70.92      8.53 o 
   4   5  23        5.08       17.16      6.34 o 
   5   5  23       21.11       25.33      6.20 o 
   6   5  23       91.36       85.39     10.86 o 
   7   5  23       11.78       12.75      7.34 o 
   8   5  23       63.99       57.63     11.60 o 
   0   6  23     1604.90     1914.07     83.78 o 
   1   6  23      534.08      499.75     31.95 o 
   2   6  23        5.50       14.34      6.14 o 
   3   6  23      356.28      311.47     19.84 o 
   4   6  23        0.27       -4.89      4.89 o 
   5   6  23        1.46       -3.80      5.28 o 
   6   6  23        2.01        6.86      6.75 o 
   7   6  23       48.16       38.85      8.35 o 
   8   6  23        0.16       17.82     13.38 o 
   1   7  23      629.52      690.80     21.72 o 
   2   7  23      295.99      305.53     22.78 o 
   3   7  23        0.05        4.80      5.56 o 
   4   7  23        1.57        1.26      5.14 o 
   5   7  23        0.33        7.44      6.06 o 
   6   7  23      188.33      173.43     17.89 o 
   7   7  23        0.92        3.25      9.95 o 
   0   8  23        5.54        0.53      9.49 o 
   1   8  23      101.83      109.35     11.18 o 
   2   8  23        0.74        8.33      8.99 o 
   3   8  23       83.51       89.17     12.30 o 
   4   8  23        8.80        9.62      4.68 o 
   5   8  23      254.84      228.52     22.51 o 
   6   8  23       93.03       89.66     15.44 o 
   7   8  23        9.05        7.57      9.69 o 
   1   9  23       24.39       28.56      6.36 o 
   2   9  23       51.60       73.08     10.41 o 
   3   9  23      318.09      295.17     27.53 o 
   4   9  23       10.19       11.00      5.43 o 
   5   9  23        5.48       11.81      5.60 o 
   6   9  23        0.08        1.48      6.17 o 
   7   9  23       11.16        7.01      6.59 o 
   0  10  23       46.29       58.73     11.55 o 
   1  10  23       65.54       66.16      7.81 o 
   2  10  23       55.60       41.49      8.48 o 
   3  10  23      118.74       91.16      9.84 o 
   4  10  23       38.33       29.22      7.88 o 
   5  10  23       48.62       51.18      9.22 o 
   6  10  23      170.54      142.47     15.15 o 
   1  11  23       44.59       30.58      5.79 o 
   2  11  23       16.60       18.33      5.44 o 
   3  11  23      198.24      153.60     13.78 o 
   4  11  23       11.20       -0.37      7.39 o 
   5  11  23        0.27       30.88      6.63 o 
   0  12  23      141.21      131.50     16.16 o 
   1  12  23        3.00       25.78      6.62 o 
   2  12  23       43.87       47.59      6.33 o 
   3  12  23       66.19       63.10      9.39 o 
   4  12  23       33.07       31.08      7.76 o 
   5  12  23       11.58       11.82      6.45 o 
   1  13  23      196.25      179.27     22.02 o 
   2  13  23        0.46        3.53      5.42 o 
   3  13  23       20.47       14.21      6.18 o 
   4  13  23      101.01       65.99     10.50 o 
   0  14  23      329.10      215.05     39.82 o 
   1  14  23       11.04       18.28      6.23 o 
   2  14  23       26.22       29.72      7.35 o 
   3  14  23        3.48       22.70     16.89 o 
   0   0  24     1274.63     1352.22     65.90 o 
   1   0  24       33.33       40.30      9.38 o 
   2   0  24       56.17       79.09     15.93 o 
   3   0  24      239.46      220.13     25.84 o 
   4   0  24      108.88       80.87     14.72 o 
   5   0  24      288.69      259.70     32.37 o 
   6   0  24       66.67       55.25     11.07 o 
   7   0  24       71.50       63.45     15.51 o 
   8   0  24       70.95       68.43     11.65 o 
   1   1  24      230.31      245.08     13.30 o 
   2   1  24      832.05      881.65     24.60 o 
   3   1  24       26.04       26.46      7.03 o 
   4   1  24       20.45       13.10      5.66 o 
   5   1  24       56.29       44.62      7.13 o 
   6   1  24      186.23      185.25     18.92 o 
   7   1  24       93.75       64.31      8.82 o 
   8   1  24       18.17       17.60      6.22 o 
   0   2  24     1019.65     1279.89     38.33 o 
   1   2  24      159.25      152.19     10.40 o 
   2   2  24       45.63       38.02      8.64 o 
   3   2  24      129.36      111.34     10.68 o 
   4   2  24      172.72      143.11     14.23 o 
   5   2  24       45.85       75.61     10.81 o 
   6   2  24        9.31       15.62      6.39 o 
   7   2  24      115.59       86.92     10.15 o 
   8   2  24       31.84       42.59      8.09 o 
   1   3  24        0.38       -4.10      7.69 o 
   2   3  24       61.84       71.08      7.63 o 
   3   3  24      170.02      167.46     16.17 o 
   4   3  24      171.10      147.05     13.26 o 
   5   3  24       30.11       25.54      5.77 o 
   6   3  24        3.95       21.26      5.25 o 
   7   3  24       18.91       10.94      5.23 o 
   8   3  24       74.57       62.79     10.44 o 
   0   4  24      436.52      488.46     30.68 o 
   1   4  24      663.78      739.41     24.33 o 
   2   4  24       52.01       50.89      9.30 o 
   3   4  24      106.96       73.88      9.47 o 
   4   4  24      260.33      304.89     22.43 o 
   5   4  24      326.65      324.79     24.32 o 
   6   4  24       45.10       49.87      7.46 o 
   7   4  24       74.07       56.39      9.22 o 
   8   4  24        7.28       10.10      8.36 o 
   1   5  24      121.19       98.47     13.20 o 
   2   5  24       93.82      118.99     11.23 o 
   3   5  24      160.32      169.96     15.30 o 
   4   5  24       13.49       18.03      5.62 o 
   5   5  24        2.23       11.26      5.67 o 
   6   5  24      195.26      174.93     18.18 o 
   7   5  24       38.42       38.03      9.19 o 
   0   6  24      394.99      383.65     42.59 o 
   1   6  24        0.03       -5.71      5.71 o 
   2   6  24      134.37      118.11      9.96 o 
   3   6  24       20.93        9.69      5.26 o 
   4   6  24      219.43      210.16     21.27 o 
   5   6  24       46.15       40.95      6.94 o 
   6   6  24      109.74       84.97     10.64 o 
   7   6  24       30.17       21.73      7.34 o 
   1   7  24        3.08       10.01      5.16 o 
   2   7  24       44.09       47.22      7.92 o 
   3   7  24        8.50        2.80      8.86 o 
   4   7  24       21.49       17.03      5.09 o 
   5   7  24      117.18      128.49     11.96 o 
   6   7  24       48.85       23.85      7.37 o 
   7   7  24        0.01       14.23     10.77 o 
   0   8  24      101.02      100.10     16.25 o 
   1   8  24       29.50       35.20      6.44 o 
   2   8  24       84.76       79.64      9.25 o 
   3   8  24       51.90       35.42      7.07 o 
   4   8  24       38.07       29.27      5.99 o 
   5   8  24        1.21        5.51      5.10 o 
   6   8  24        0.25        6.28      6.61 o 
   7   8  24        6.73       24.06     13.31 o 
   1   9  24      110.50      101.54      8.70 o 
   2   9  24       12.22       10.84      4.89 o 
   3   9  24        1.87        4.13      5.54 o 
   4   9  24       35.41       34.17      7.35 o 
   5   9  24       56.26       49.24      8.30 o 
   6   9  24        0.73        7.30      5.02 o 
   0  10  24      129.52      111.53     16.74 o 
   1  10  24      190.70      158.35     15.81 o 
   2  10  24       18.39       10.77      5.57 o 
   3  10  24        1.01        8.16      6.37 o 
   4  10  24      179.36      165.71     19.24 o 
   5  10  24       98.53       77.84     11.63 o 
   6  10  24        0.10       11.33      9.03 o 
   1  11  24       19.13       15.02      5.86 o 
   2  11  24       55.72       63.92      7.27 o 
   3  11  24      138.82      134.76     12.26 o 
   4  11  24       12.80       19.15      5.98 o 
   5  11  24       11.07       15.21      8.32 o 
   0  12  24       34.84       57.00     12.03 o 
   1  12  24      127.12      120.64     12.17 o 
   2  12  24      123.63      104.54     11.43 o 
   3  12  24       53.56       58.20      9.44 o 
   4  12  24       18.40       26.76      6.90 o 
   1  13  24        0.02       -1.32      6.31 o 
   2  13  24        1.05        1.84      5.12 o 
   3  13  24        0.83       10.61      4.48 o 
   0  14  24       87.18       82.73     19.00 o 
   1  14  24        0.41       14.87      5.72 o 
   1   1  25       13.66       10.56      6.05 o 
   2   1  25       31.99       31.86      6.55 o 
   3   1  25       57.03       45.56      7.40 o 
   4   1  25        5.04       19.67      5.78 o 
   5   1  25      184.90      146.71     12.99 o 
   6   1  25        0.00       -0.63      5.46 o 
   7   1  25        1.54        2.93      5.60 o 
   8   1  25        2.85        2.16      5.50 o 
   0   2  25      214.52      213.57     21.55 o 
   1   2  25       23.17       18.59      6.11 o 
   2   2  25      154.13      136.25     14.51 o 
   3   2  25       16.31       21.79      7.82 o 
   4   2  25       20.13       19.91      6.62 o 
   5   2  25       33.68       39.02      8.87 o 
   6   2  25       82.39       75.02      9.96 o 
   7   2  25       78.70       56.07     10.30 o 
   1   3  25       98.14       94.26      9.47 o 
   2   3  25       11.24        3.43      5.06 o 
   3   3  25       23.82        9.23      6.87 o 
   4   3  25       80.92       60.96      9.52 o 
   5   3  25        7.97       12.49      8.37 o 
   6   3  25       50.41       61.66      9.80 o 
   7   3  25        2.08        4.88      7.71 o 
   0   4  25      126.76      148.22     17.18 o 
   1   4  25       20.85       19.86      6.14 o 
   2   4  25       18.50       14.66      5.48 o 
   3   4  25       12.42        6.84      8.57 o 
   4   4  25        4.98        4.40      5.51 o 
   5   4  25        5.58       -1.22      4.69 o 
   6   4  25        5.65       14.24      6.71 o 
   7   4  25        3.90       12.51      6.66 o 
   1   5  25      492.26      546.71     22.38 o 
   2   5  25       44.33       49.95      8.81 o 
   3   5  25       89.56       93.41     10.10 o 
   4   5  25      126.88      101.99     12.32 o 
   5   5  25      100.07      113.99     10.37 o 
   6   5  25       17.23       25.09      7.98 o 
   7   5  25        0.17       19.99      7.98 o 
   0   6  25      118.77      116.60     14.58 o 
   1   6  25      406.32      418.39     25.51 o 
   2   6  25        1.10       -1.32      5.79 o 
   3   6  25      120.51      111.63     10.10 o 
   4   6  25       52.23       51.38     10.48 o 
   5   6  25        3.76        4.98      7.59 o 
   6   6  25       15.60       14.99      6.27 o 
   7   6  25       20.21       25.06      7.20 o 
   1   7  25      205.71      234.76     18.63 o 
   2   7  25        1.90        6.27      5.64 o 
   3   7  25        0.04        4.79      6.58 o 
   4   7  25      104.35      110.51     11.18 o 
   5   7  25      193.29      185.49     22.13 o 
   6   7  25       12.58       22.02      7.25 o 
   0   8  25       61.64       46.35      9.79 o 
   1   8  25      150.88      126.89     11.35 o 
   2   8  25       10.51        6.44      7.80 o 
   3   8  25       63.94       56.26      8.59 o 
   4   8  25       22.48       30.44      7.10 o 
   5   8  25      114.78       92.55     11.91 o 
   6   8  25       36.48       36.19      8.58 o 
   1   9  25       22.89       21.35      4.83 o 
   2   9  25        1.70        1.91      5.93 o 
   3   9  25       10.55       14.88      6.92 o 
   4   9  25       12.24       10.73      5.62 o 
   5   9  25       15.36       13.37      6.15 o 
   6   9  25        2.28       10.43     10.61 o 
   0  10  25       12.72       18.83      8.70 o 
   1  10  25       23.28       15.73      5.26 o 
   2  10  25        4.96        4.10      5.06 o 
   3  10  25      110.85       85.16      9.97 o 
   4  10  25       55.36       61.13      9.08 o 
   5  10  25        5.03       16.82      5.95 o 
   1  11  25       82.81       61.30      8.09 o 
   2  11  25        0.58       10.65      4.38 o 
   3  11  25       15.03       18.22      5.79 o 
   4  11  25        2.43       16.53      6.30 o 
   0  12  25       81.63       67.38     18.59 o 
   1  12  25       83.06       92.69     10.85 o 
   2  12  25        0.11       14.84      8.61 o 
   3  12  25       35.89       41.49      6.52 o 
   1  13  25       45.83       45.01      8.31 o 
   2  13  25       34.11       51.78     27.23 o 
   0   0  26      453.91      637.33     62.85 o 
   1   0  26       40.06       44.51     10.14 o 
   2   0  26        4.73       -3.98     11.55 o 
   3   0  26        3.18       12.92      9.36 o 
   4   0  26       46.19       24.14     12.21 o 
   5   0  26       64.28       34.18     10.32 o 
   6   0  26       31.83       22.88      9.54 o 
   7   0  26        0.07       20.36      5.82 o 
   1   1  26        6.35       20.54      8.09 o 
   2   1  26      327.71      307.16     30.04 o 
   3   1  26      475.73      508.40     30.91 o 
   4   1  26       12.17       14.64      5.69 o 
   5   1  26        9.92       26.38      6.76 o 
   6   1  26       90.21      102.93     10.28 o 
   7   1  26        2.56       11.56      7.02 o 
   0   2  26      313.66      311.76     34.64 o 
   1   2  26       27.62       19.48      7.19 o 
   2   2  26       71.34       80.32     10.70 o 
   3   2  26       27.01       25.44      7.58 o 
   4   2  26      150.99      167.82     16.45 o 
   5   2  26       21.19       29.59      7.83 o 
   6   2  26       27.22       19.91      6.81 o 
   7   2  26        3.63       10.98      6.72 o 
   1   3  26        4.42        1.64      7.94 o 
   2   3  26        0.28       10.67      5.45 o 
   3   3  26       84.78       87.34     10.47 o 
   4   3  26       12.20       11.83      6.31 o 
   5   3  26        5.13       20.70      6.93 o 
   6   3  26        8.57        1.67      6.66 o 
   7   3  26       26.33       36.10      8.11 o 
   0   4  26       28.31        6.39      7.29 o 
   1   4  26      101.10       99.08     11.89 o 
   2   4  26        2.18       11.83      6.58 o 
   3   4  26      143.28      130.92     12.73 o 
   4   4  26       19.05       27.60      5.83 o 
   5   4  26      122.55      141.73     15.07 o 
   6   4  26        8.44        9.51      4.32 o 
   7   4  26        9.11       23.32      7.38 o 
   1   5  26      349.31      303.95     25.14 o 
   2   5  26      292.09      279.60     20.39 o 
   3   5  26      143.29      137.32     12.45 o 
   4   5  26       62.68       75.08     11.01 o 
   5   5  26        1.32        2.97      6.60 o 
   6   5  26        3.61       12.25      6.31 o 
   0   6  26      201.70      252.67     21.41 o 
   1   6  26        6.73        9.56      4.85 o 
   2   6  26        0.59        1.01      7.48 o 
   3   6  26       68.09       63.66      9.21 o 
   4   6  26       30.62       32.83      8.60 o 
   5   6  26       29.61       22.06      6.93 o 
   6   6  26        0.42       14.89      7.00 o 
   1   7  26      110.84       83.95      9.94 o 
   2   7  26        6.61        8.77      4.97 o 
   3   7  26      407.26      332.26     25.92 o 
   4   7  26       20.15       34.17      7.71 o 
   5   7  26       13.33        8.00      5.17 o 
   6   7  26        0.77       16.85      6.79 o 
   0   8  26       54.95       51.96     11.82 o 
   1   8  26        0.02        3.87      5.05 o 
   2   8  26        1.38        4.67      5.36 o 
   3   8  26       12.24       11.55      6.02 o 
   4   8  26       13.74       14.70      5.48 o 
   5   8  26        7.84        8.06      7.37 o 
   1   9  26        6.37       10.36      4.28 o 
   2   9  26       13.70       14.75      5.10 o 
   3   9  26        0.11        3.34      5.30 o 
   4   9  26       10.68       11.21      6.24 o 
   5   9  26        3.59       -0.50      6.22 o 
   0  10  26       28.05       33.64      9.37 o 
   1  10  26       25.76       26.48      5.76 o 
   2  10  26        3.18        2.70      5.83 o 
   3  10  26       12.25       20.79      6.70 o 
   4  10  26        0.05       10.94      4.42 o 
   1  11  26       17.06       25.33      5.80 o 
   2  11  26       57.16       51.83      7.42 o 
   3  11  26       53.24       49.87      6.97 o 
   0  12  26        8.44       19.43      9.26 o 
   1  12  26        9.85       25.21      6.49 o 
   2  12  26       20.17       20.16      5.46 o 
   1   1  27        0.43        2.79      8.75 o 
   2   1  27      180.05      174.72     18.64 o 
   3   1  27       82.65       65.49     12.10 o 
   4   1  27        0.14       -5.86      8.71 o 
   5   1  27        1.18       21.51      5.75 o 
   6   1  27        0.00        8.56      8.48 o 
   7   1  27       11.33       25.08      8.32 o 
   0   2  27      134.69      140.28     19.47 o 
   1   2  27        6.52       21.05      9.26 o 
   2   2  27        0.11        2.41      7.30 o 
   3   2  27       26.72       41.73      9.80 o 
   4   2  27       42.38       49.62      9.36 o 
   5   2  27        9.63       16.36      6.71 o 
   6   2  27       30.33       22.89      8.24 o 
   1   3  27       63.41       37.49      8.60 o 
   2   3  27        3.31       25.68      6.32 o 
   3   3  27        9.48       -4.01      6.39 o 
   4   3  27        1.53        5.50      6.77 o 
   5   3  27       16.61       14.15      6.59 o 
   6   3  27       13.22       16.23      5.92 o 
   0   4  27       15.33        6.84      8.53 o 
   1   4  27       30.01       19.38      5.61 o 
   2   4  27       14.42       12.81      7.26 o 
   3   4  27        0.79       10.97      5.54 o 
   4   4  27        0.01        4.46      6.07 o 
   5   4  27        4.77       10.28      5.66 o 
   6   4  27        8.56        4.63      5.17 o 
   1   5  27        0.78        2.38      5.78 o 
   2   5  27      174.03      156.69     14.80 o 
   3   5  27       19.62       23.05      8.48 o 
   4   5  27       85.48       63.73      9.75 o 
   5   5  27        0.04       12.90      6.12 o 
   6   5  27      116.07      117.51     16.03 o 
   0   6  27      278.43      246.82     28.84 o 
   1   6  27       67.53       68.51      9.31 o 
   2   6  27      177.24      152.58     14.42 o 
   3   6  27      396.21      495.16     34.65 o 
   4   6  27        0.38       15.21      7.34 o 
   5   6  27       35.29       30.95      7.60 o 
   6   6  27        1.95       14.18      9.12 o 
   1   7  27        7.86       10.45      4.81 o 
   2   7  27      279.91      255.19     24.58 o 
   3   7  27       31.87       34.13      8.07 o 
   4   7  27       74.07       49.86      8.01 o 
   5   7  27      109.86       81.80     12.10 o 
   0   8  27        2.88        7.95      6.88 o 
   1   8  27        4.75       10.80      5.10 o 
   2   8  27       49.57       35.34      7.09 o 
   3   8  27       24.84       25.34      5.61 o 
   4   8  27       83.76       77.97     12.04 o 
   5   8  27       18.51       24.18      6.50 o 
   1   9  27      105.79      107.81      8.57 o 
   2   9  27        0.12        4.76      5.27 o 
   3   9  27       10.32       18.98      6.38 o 
   4   9  27       29.87       20.14      7.84 o 
   0  10  27       13.81       16.35      8.06 o 
   1  10  27       26.26       26.88      5.90 o 
   2  10  27       50.02       56.36      8.03 o 
   3  10  27       18.34       25.10      6.73 o 
   1  11  27      146.10      147.05     14.70 o 
   2  11  27       25.49       28.47      5.73 o 
   0   0  28       10.38       15.94     13.98 o 
   1   0  28       13.27       33.50     12.74 o 
   2   0  28       16.87       12.57      7.64 o 
   3   0  28       43.41       25.26      8.43 o 
   4   0  28        1.30       27.50     13.14 o 
   5   0  28       53.65       46.28     11.05 o 
   6   0  28       13.58       27.12     11.82 o 
   1   1  28       61.68       57.87      9.57 o 
   2   1  28        1.65        5.99      7.44 o 
   3   1  28      391.90      470.04     37.83 o 
   4   1  28       54.19       44.50     10.05 o 
   5   1  28       19.69       25.22      6.91 o 
   6   1  28        0.63       10.51      9.12 o 
   0   2  28       46.23       42.20     11.10 o 
   1   2  28        0.78       14.62      6.31 o 
   2   2  28        0.15       13.95      6.73 o 
   3   2  28      281.06      263.56     31.56 o 
   4   2  28       52.32       50.88      8.03 o 
   5   2  28        8.11        6.79      9.54 o 
   6   2  28       40.59       35.80      9.59 o 
   1   3  28       84.14       83.71     11.12 o 
   2   3  28       17.88       21.96      6.50 o 
   3   3  28        2.01        6.76      6.82 o 
   4   3  28        0.01        9.06      5.96 o 
   5   3  28        5.84       23.09      6.55 o 
   6   3  28       23.74       17.45      7.96 o 
   0   4  28       75.23      105.71     16.54 o 
   1   4  28       69.25       57.94      9.22 o 
   2   4  28        6.04       14.53      8.03 o 
   3   4  28      118.52      131.39     11.58 o 
   4   4  28        3.86        9.39      7.77 o 
   5   4  28       10.71       11.16      6.46 o 
   1   5  28      181.14      187.46     18.11 o 
   2   5  28       52.61       48.23      9.07 o 
   3   5  28      121.62       97.81     12.69 o 
   4   5  28        7.29        5.36      5.41 o 
   5   5  28       55.39       52.36      8.82 o 
   0   6  28       33.14       34.88     10.16 o 
   1   6  28        0.78       -0.62      5.43 o 
   2   6  28       58.63       80.41     11.55 o 
   3   6  28        1.20        6.94      6.93 o 
   4   6  28        6.22        9.76      5.73 o 
   5   6  28        8.25       18.85      5.71 o 
   1   7  28       60.47       66.40      8.92 o 
   2   7  28      159.54      135.58     15.47 o 
   3   7  28      196.91      172.64     19.94 o 
   4   7  28       15.60       24.65      7.50 o 
   0   8  28       44.85       55.14     11.23 o 
   1   8  28      119.03      119.00     11.44 o 
   2   8  28       45.87       47.88      8.04 o 
   3   8  28      121.82      120.78     15.36 o 
   4   8  28       18.47       13.56      6.48 o 
   1   9  28      105.33      104.98     11.30 o 
   2   9  28        5.31        9.08      4.58 o 
   3   9  28        2.29        9.20      7.91 o 
   0  10  28      102.67      102.25     15.06 o 
   1  10  28       16.82       12.35      5.33 o 
   2  10  28       13.56        3.13      5.73 o 
   1   1  29      351.31      369.08     31.20 o 
   2   1  29        0.02        6.53      6.13 o 
   3   1  29        4.06       -2.15      6.83 o 
   4   1  29       15.19       11.96      7.29 o 
   5   1  29        1.43        6.10      8.38 o 
   0   2  29      232.81      209.21     27.57 o 
   1   2  29       29.57       24.42      7.67 o 
   2   2  29       28.24       29.42      8.80 o 
   3   2  29       65.67       47.73      8.60 o 
   4   2  29       26.80       26.28      8.33 o 
   5   2  29       37.66       34.88     11.03 o 
   1   3  29       32.18       22.90      7.12 o 
   2   3  29       18.40       16.74      8.30 o 
   3   3  29        1.06       -0.30      6.61 o 
   4   3  29        0.00        8.79      7.35 o 
   5   3  29       13.30       19.22      7.23 o 
   0   4  29       72.75       79.31     12.88 o 
   1   4  29       91.09       75.99      9.34 o 
   2   4  29        4.93        6.50      7.02 o 
   3   4  29        0.47       16.88      5.75 o 
   4   4  29       27.79        9.25     15.20 o 
   5   4  29       64.18       56.21      8.86 o 
   1   5  29        7.45        1.24      6.39 o 
   2   5  29      108.10      109.65     12.55 o 
   3   5  29        7.26       14.87      7.36 o 
   4   5  29        5.16       13.81      8.08 o 
   0   6  29        8.20       13.18     11.90 o 
   1   6  29        0.62        7.49      7.77 o 
   2   6  29       10.76       16.82      7.85 o 
   3   6  29        5.31       14.41      5.66 o 
   4   6  29       97.00       75.90      9.90 o 
   1   7  29        1.01        7.32      5.71 o 
   2   7  29      108.95      104.86     13.34 o 
   3   7  29        6.55       10.21      6.92 o 
   0   8  29      342.98      420.45     57.92 o 
   1   8  29        5.51       14.70      5.27 o 
   2   8  29       35.20       40.14      7.36 o 
   3   8  29       24.90       24.23      7.65 o 
   1   9  29        0.04       16.26      5.83 o 
   2   9  29        3.69       26.10     11.24 o 
   0   0  30        9.45       35.78     13.34 o 
   1   0  30      299.49      346.38     51.49 o 
   2   0  30       39.43       43.59     19.75 o 
   3   0  30       18.94       30.84     10.81 o 
   4   0  30       35.10       47.34     11.85 o 
   1   1  30       31.25        8.85      6.16 o 
   2   1  30       58.95       57.35     12.52 o 
   3   1  30        0.10       15.11      7.49 o 
   4   1  30        6.61       11.23      8.01 o 
   0   2  30       61.78       47.11     11.96 o 
   1   2  30      149.60      152.36     15.84 o 
   2   2  30       48.86       40.60      9.49 o 
   3   2  30        5.28       13.09      9.00 o 
   4   2  30        7.61       11.13      4.72 o 
   1   3  30        0.77       -4.44      6.94 o 
   2   3  30        4.37       17.82      7.52 o 
   3   3  30       33.11       22.42      8.11 o 
   4   3  30       12.68       10.10      6.86 o 
   0   4  30      159.98      151.09     23.30 o 
   1   4  30      203.98      165.52     19.68 o 
   2   4  30       11.10       29.82      7.37 o 
   3   4  30       87.50       58.50     10.23 o 
   4   4  30       57.79       75.94     12.08 o 
   1   5  30       15.77       21.99      6.24 o 
   2   5  30       13.33        6.61      6.57 o 
   3   5  30        5.05       10.15      6.61 o 
   0   6  30        5.78       17.97      8.07 o 
   1   6  30        5.26       19.21      5.63 o 
   2   6  30       49.42       35.15      8.00 o 
   3   6  30       41.70       34.29      7.93 o 
   1   7  30        0.78        1.43      5.38 o 
   2   7  30       22.43       34.20      7.36 o 
   0   8  30       54.88       37.31     11.27 o 
   1   8  30        3.50       19.73      6.60 o 
   1   1  31      162.33      161.06     17.00 o 
   2   1  31        8.22       16.33      7.03 o 
   3   1  31        2.71       10.40      7.26 o 
   0   2  31      222.25      176.17     27.07 o 
   1   2  31       46.63       53.41      8.90 o 
   2   2  31        1.97        4.48      6.45 o 
   3   2  31       30.16       33.69      8.80 o 
   1   3  31       14.36       24.87      6.55 o 
   2   3  31       25.05       26.31      8.50 o 
   3   3  31        0.29       11.28      6.76 o 
   0   4  31      123.79      123.56     19.60 o 
   1   4  31        6.88       11.42      6.11 o 
   2   4  31        3.04       22.90      6.80 o 
   3   4  31       12.31        6.27     12.98 o 
   1   5  31        5.49        3.43      6.11 o 
   2   5  31        2.76        4.23      7.51 o 
   0   6  31        0.63        7.26     14.20 o 
   1   6  31       43.18       37.92      6.92 o 
   0   0  32       16.76       26.71     14.22 o 
   1   0  32        8.88       20.90      7.67 o 
   2   0  32      130.24      130.12     16.78 o 
   1   1  32      203.18      192.86     16.44 o 
   2   1  32       13.73       11.98      6.57 o 
   0   2  32      110.16       94.14     15.00 o 
   1   2  32       16.02       19.97      7.71 o 
   2   2  32       17.42       16.53      6.62 o 
   1   3  32        3.45        9.09      6.51 o 
   0   4  32        7.00       15.31      9.43 o 
                                                 
